# Supplementary material for: Structural Basis for Inhibitor-Induced Aggregation of HIV Integrase
Source: PLoS Biol. 2016 Dec 9;14(12):e1002584. doi: 10.1371/journal.pbio.1002584 (PMC5147827; doi:10.1371/journal.pbio.1002584)
Supplement: S1 Data — (XLSX) [file pbio.1002584.s001.xlsx]

## Sheet: Fig 1C
Fig 1 C. EM virus counts
	Neg cntrl	GSK1264
Mature	178	48
Immature	27	28
Deformed	88	158
Ambiguous	21	14
	Neg cntrl	GSK002
Mature	178	49
Immature	27	18
Deformed	88	105
Ambiguous	21	16

## Sheet: Fig 4BDFH
Aggregation Assays shown in Figure 4
Control	Absorbance 405 nm								GSK1264	Absorbance 405 nm									GSK002	Absorbance 405 nm									BID	Absorbance 405 nm
Time (sec)	IN BF + GSK002	IN BF + GSK1264	NTD-CCD + drug buffer	CCD + drug buffer	CCD-CTD + drug buffer	IN F185H + drug buffer	IN F185H + GSK002	IN FH185H + GSK1264	Time (sec)	NTD-CCD + GSK1264	NTD-CCD + GSK1264	NTD-CCD + GSK1264	CCD + GSK1264	CCD + GSK1264	CCD + GSK1264	CCD-CTD + GSK1264	CCD-CTD + GSK1264	CCD-CTD + GSK1264	Time (sec)	NTD-CCD + GSK002	NTD-CCD + GSK002	NTD-CCD + GSK002	CCD + GSK002	CCD + GSK002	CCD + GSK002	CCD-CTD + GSK002	CCD-CTD + GSK002	CCD-CTD + GSK002	Time (sec)	IN F185H + BI-D	IN F185H + BI-D	IN F185H + BI-D	CCD-CTD + BI-D	CCD-CTD + BI-D	CCD-CTD + BI-D	IN F185H + TPA	IN F185H + TPA	IN F185H + TPA	CCD-CTD + TPA	CCD-CTD + TPA	CCD-CTD + TPA	CCD + TPA	CCD + TPA	CCD + TPA	CCD + BI-D	CCD + BI-D	CCD + BI-D	NTD-CCD + BI-D	NTD-CCD + BI-D
31.85	0.002	0.001	0.002	0.004	0.003	0.003	0.016	0.021	31.85	0.006	0.012	-0.002	0.006	0.005	-0.002	0.026	0.029	0.011	31.85	0.007	0.004	0.003	0.006	0.005	0.001	0.02	0.029	0.029	25	0.00838	0.003321	0.007	0.019641	0.027641	0.04	0.004551	0.000413	0.002	0.006677	-0.00056	0.004	0.001669	0.001587	0.003	0.009294	0.002299	0.004	0.001987	0.000119
66.23	0.002	0.000999998	0.000999998	0.003	0.002	0.003	0.019	0.03	66.23	0.006	0.011	-0.003	0.007	0.005	-0.003	0.046	0.033	0.008	66.23	0.007	0.003	0.003	0.006	0.004	0.001	0.024	0.036	0.042	65	0.0129	0.01045	0.017	0.031935	0.035579	0.054	0.004468	-0.00115	0.002	0.00602	-0.00166	0.004	0.000421	0.000261	0.003	0.007882	0.001106	0.004	0.000731	-0.00124
100.61	0.002	0.000999998	0.000999998	0.003	0.000999998	0.003	0.026	0.031	100.61	0.006	0.014	-0.003	0.01	0.006	-0.003	0.045	0.027	0.009	100.61	0.008	0.003	0.003	0.006	0.004	0	0.036	0.052	0.048	105	0.016304	0.014999	0.024	0.041414	0.041994	0.056	0.004262	-0.00139	0.001	0.006036	-0.00171	0.004	0.000503	0.000203	0.003	0.007848	0.001178	0.004	0.000562	-0.00109
134.99	0.002	0	0.000999998	0.003	0.002	0.002	0.032	0.032	134.99	0.007	0.013	-0.005	0.009	0.006	-0.005	0.052	0.034	0.011	134.99	0.01	0.003	0.002	0.006	0.004	-0.002	0.049	0.065	0.044	145	0.020384	0.019687	0.028	0.041189	0.050803	0.061	0.004493	-0.00095	0.002	0.006455	-0.00109	0.004	0.000604	0.000763	0.003	0.007651	0.001492	0.004	0.000583	-0.00039
169.37	0.002	0.000999998	0.000999998	0.003	0.002	0.002	0.038	0.036	169.37	0.007	0.0135	-0.008	0.01	0.008	-0.008	0.066	0.0415	0.012	203.74	0.013	0.003	0	0.007	0.005	-0.005	0.062	0.074	0.046	185	0.023248	0.023431	0.031	0.046929	0.058239	0.066	0.004172	-0.00128	0.001	0.006642	-0.00103	0.004	0.00048	0.000418	0.003	0.007614	0.001252	0.005	0.000482	-0.00091
203.74	0.002	0.000999998	0.000999998	0.003	0.002	0.002	0.042	0.04	203.74	0.007	0.014	-0.007	0.009	0.01	-0.007	0.074	0.049	0.016	238.11	0.015	0.004	-0.001	0.007	0.005	-0.004	0.065	0.08	0.05	224	0.026839	0.026947	0.035	0.054716	0.066793	0.07	0.00456	-0.00147	0.001	0.007175	-0.00074	0.005	0.000943	0.000493	0.003	0.008109	0.001197	0.005	0.000916	-0.00098
238.11	0.002	0.000999998	0.000999998	0.003	0.002	0.002	0.045	0.045	238.11	0.007	0.017	-0.007	0.009	0.01	-0.008	0.082	0.055	0.018	272.49	0.015	0.004	-0.005	0.007	0.005	-0.004	0.069	0.086	0.051	264	0.028494	0.030149	0.038	0.060999	0.074301	0.073	0.003805	-0.00101	0.001	0.007005	-0.00018	0.005	0.000395	0.000996	0.003	0.007411	0.001532	0.005	0.000337	-0.00113
272.49	0.002	0.000999998	0.000999998	0.003	0.002	0.003	0.053	0.051	272.49	0.008	0.018	-0.006	0.008	0.009	-0.006	0.088	0.059	0.023	306.87	0.016	0.004	-0.003	0.007	0.005	-0.003	0.072	0.089	0.053	304	0.030615	0.032091	0.041	0.069351	0.079343	0.073	0.004019	-0.00137	0.001	0.00717	-0.0002	0.006	0.000717	0.000822	0.004	0.007555	0.001171	0.005	0.000354	-0.00107
306.87	0.002	0	0.000999998	0.003	0.002	0.003	0.06	0.056	306.87	0.008	0.017	-0.007	0.009	0.0085	-0.007	0.093	0.063	0.027	341.25	0.018	0.004	-0.004	0.007	0.005	-0.004	0.076	0.092	0.054	344	0.032928	0.034295	0.044	0.078226	0.083177	0.073	0.003896	-0.00142	0.001	0.00739	0.000311	0.006	0.000748	0.000871	0.004	0.007265	0.001615	0.005	0.000284	-0.00122
341.25	0.002	0	0.000999998	0.003	0.002	0.003	0.068	0.062	341.25	0.008	0.016	-0.004	0.008	0.008	-0.005	0.1	0.067	0.037	375.63	0.017	0.004	-0.002	0.007	0.005	-0.001	0.082	0.098	0.06	383	0.037935	0.036858	0.046	0.087231	0.08617	0.073	0.00393	-0.00082	0.001	0.008128	0.001179	0.006	0.000836	0.001489	0.004	0.007551	0.002121	0.005	0.000384	-0.00089
375.63	0.002	0	0.000999998	0.003	0.002	0.004	0.074	0.066	375.63	0.008	0.015	-0.006	0.009	0.008	-0.007	0.102	0.069	0.039	410.01	0.015	0.004	-0.002	0.007	0.006	-0.003	0.086	0.106	0.062	423	0.040124	0.038244	0.051	0.101034	0.086848	0.073	0.003306	-0.00138	0.001	0.008297	0.000992	0.007	0.000982	0.000884	0.005	0.007263	0.001532	0.005	0.00053	-0.00157
410.01	0.002	0.000999998	0.000999998	0.003	0.002	0.004	0.08	0.067	410.01	0.008	0.014	-0.003	0.01	0.012	-0.004	0.109	0.071	0.045	444.39	0.016	0.004	0.003	0.008	0.005	0	0.092	0.114	0.069	463	0.042156	0.040478	0.055	0.104932	0.08775	0.072	0.003571	-0.00139	0.001	0.008659	0.001676	0.007	0.00125	0.00123	0.005	0.007228	0.001829	0.005	0.00021	-0.00154
444.39	0.003	0	0.000999998	0.003	0.002	0.003	0.084	0.067	444.39	0.008	0.009	-0.006	0.009	0.012	-0.007	0.114	0.073	0.048	478.77	0.015	0.004	0.001	0.008	0.005	-0.003	0.097	0.12	0.073	503	0.044194	0.043282	0.061	0.10707	0.088825	0.073	0.003622	-0.00078	0.001	0.008962	0.002332	0.008	0.00155	0.00196	0.005	0.007063	0.002489	0.005	6.44e-05	-0.00119
478.77	0.002	0	0.000999998	0.002	0.002	0.002	0.086	0.066	478.77	0.008	0.008	-0.004	0.01	0.013	-0.004	0.118	0.073	0.055	513.15	0.016	0.004	0.003	0.008	0.005	-0.001	0.102	0.122	0.082	543	0.046452	0.045891	0.064	0.109286	0.088343	0.075	0.003542	-0.00115	0.001	0.009281	0.002229	0.008	0.001807	0.001614	0.005	0.007228	0.002093	0.005	0.000223	-0.0015
513.15	0.003	0	0.000999998	0.003	0.002	0.002	0.09	0.064	513.15	0.008	0.008	-0.005	0.011	0.013	-0.005	0.122	0.0735	0.059	547.53	0.018	0.004	-0.002	0.008	0.005	-0.002	0.108	0.124	0.087	582	0.049051	0.05346	0.068	0.110199	0.088956	0.074	0.003915	-0.00067	0.002	0.009769	0.002381	0.007	0.002411	0.001997	0.006	0.007618	0.001987	0.005	0.000502	-0.00137
547.53	0.002	0	0.000999998	0.003	0.002	0.002	0.091	0.063	547.53	0.008	0.008	-0.005	0.013	0.013	-0.006	0.127	0.074	0.063	581.91	0.018	0.005	-0.003	0.008	0.006	-0.003	0.112	0.128	0.084	622	0.055838	0.056612	0.07	0.108735	0.087453	0.074	0.003772	-0.0009	0.002	0.0095	0.002763	0.007	0.001997	0.002656	0.006	0.007023	0.00247	0.005	-1.4e-06	-0.00117
581.91	0.003	0.000999998	0.000999998	0.003	0.002	0.002	0.089	0.061	581.91	0.008	0.007	-0.003	0.012	0.013	-0.003	0.13	0.073	0.071	616.29	0.019	0.004	0	0.008	0.005	0	0.116	0.13	0.096	662	0.059713	0.059205	0.073	0.102978	0.084097	0.074	0.003765	-0.00109	0.001	0.009988	0.002282	0.007	0.002579	0.002478	0.006	0.007117	0.002046	0.005	4.51e-05	-0.00157
616.29	0.003	0	0.000999998	0.003	0.002	0.002	0.086	0.059	616.29	0.008	0.007	-0.005	0.01	0.013	-0.006	0.132	0.073	0.074	650.67	0.021	0.0045	-0.001	0.008	0.0055	-0.002	0.12	0.13	0.101	702	0.063763	0.061783	0.074	0.098518	0.082566	0.074	0.003706	-0.0005	0.001	0.009993	0.002517	0.007	0.003256	0.003605	0.006	0.007253	0.002031	0.005	0.000177	-0.0014
650.67	0.003	0	0.000999998	0.002	0.002	0.002	0.083	0.058	650.67	0.008	0.007	-0.004	0.01	0.013	-0.005	0.133	0.0725	0.08	685.04	0.021	0.005	0.001	0.008	0.006	-0.002	0.124	0.13	0.094	741	0.066298	0.062406	0.074	0.094955	0.082303	0.075	0.003893	-0.00075	0.002	0.00989	0.002092	0.007	0.0036	0.003471	0.007	0.00723	0.002369	0.005	0.00031	-0.00118
685.04	0.003	0	0.000999998	0.002	0.002	0.002	0.08	0.056	685.04	0.008	0.007	-0.004	0.008	0.013	-0.004	0.133	0.072	0.083	719.41	0.022	0.004	0.003	0.008	0.006	-0.001	0.127	0.128	0.098	781	0.067068	0.063383	0.076	0.090921	0.081864	0.075	0.003726	-0.0008	0.002	0.009925	0.001945	0.007	0.003749	0.003867	0.007	0.007249	0.002065	0.005	0.000419	-0.00155
719.41	0.003	0	0.000999998	0.003	0.002	0.002	0.077	0.056	719.41	0.008	0.006	-0.006	0.011	0.013	-0.006	0.132	0.071	0.082	753.79	0.021	0.005	0	0.009	0.006	-0.003	0.131	0.125	0.094	821	0.066907	0.06453	0.075	0.088185	0.082564	0.075	0.003801	-0.00037	0.002	0.009547	0.002175	0.007	0.00409	0.004594	0.008	0.007041	0.002183	0.005	4.94e-05	-0.00138
753.79	0.003	0.000999998	0.000999998	0.003	0.003	0.002	0.074	0.055	753.79	0.008	0.006	-0.003	0.009	0.013	-0.004	0.128	0.071	0.083	788.17	0.02	0.004	-0.001	0.009	0.006	-0.001	0.134	0.119	0.095	861	0.067123	0.064542	0.075	0.084811	0.082378	0.075	0.00406	-0.00054	0.002	0.009636	0.00179	0.007	0.004473	0.004582	0.008	0.007171	0.001842	0.005	0.00032	-0.00145
788.17	0.003	0	0.000999998	0.002	0.003	0.002	0.072	0.054	788.17	0.008	0.006	-0.004	0.01	0.013	-0.005	0.124	0.07	0.083	822.54	0.021	0.004	-0.002	0.009	0.006	-0.001	0.138	0.1165	0.092	901	0.067857	0.065683	0.075	0.082158	0.08325	0.076	0.00431	-0.00052	0.002	0.009863	0.00185	0.007	0.004773	0.004877	0.009	0.007287	0.002029	0.005	0.00038	-0.00141
822.54	0.004	0.001	0.002	0.003	0.003	0.003	0.071	0.055	822.54	0.008	0.0055	-0.006	0.012	0.013	-0.006	0.122	0.069	0.08	856.92	0.019	0.004	-0.003	0.008	0.006	-0.003	0.137	0.114	0.087	940	0.067737	0.065746	0.077	0.081508	0.083444	0.077	0.004266	-0.00013	0.002	0.009846	0.002099	0.008	0.00537	0.005693	0.009	0.007429	0.002252	0.005	0.000503	-0.00142
856.92	0.003	0	0.000999998	0.002	0.002	0.002	0.068	0.054	856.92	0.007	0.005	-0.003	0.009	0.013	-0.004	0.116	0.068	0.081	891.3	0.017	0.004	0.002	0.008	0.006	0	0.138	0.109	0.088	980	0.068349	0.066226	0.076	0.081747	0.08401	0.077	0.004348	-0.00047	0.002	0.009794	0.001872	0.008	0.005624	0.005716	0.01	0.007155	0.002133	0.005	8.53e-05	-0.00162
891.3	0.003	0	0.000999998	0.002	0.002	0.002	0.068	0.054	891.3	0.007	0.005	-0.004	0.009	0.013	-0.005	0.113	0.067	0.079	925.68	0.016	0.005	0.002	0.009	0.006	-0.001	0.136	0.104	0.084	1020	0.068132	0.066504	0.076	0.081094	0.084417	0.077	0.004381	-0.00047	0.002	0.009996	0.00193	0.008	0.00598	0.006104	0.01	0.007248	0.00221	0.005	0.000134	-0.00149
925.68	0.003	0.000999998	0.000999998	0.002	0.003	0.002	0.068	0.054	925.68	0.007	0.005	-0.005	0.008	0.013	-0.006	0.11	0.066	0.074	960.07	0.016	0.005	0.001	0.009	0.006	-0.002	0.133	0.1	0.081	1060	0.069069	0.066632	0.078	0.081558	0.084158	0.075	0.004327	7.91e-05	0.002	0.009976	0.002184	0.008	0.006421	0.006689	0.011	0.007188	0.00231	0.005	0.000338	-0.00134
960.07	0.003	0	0.000999998	0.002	0.002	0.002	0.067	0.053	960.07	0.007	0.005	-0.003	0.011	0.012	-0.004	0.106	0.065	0.073	994.45	0.016	0.005	0	0.009	0.006	-0.001	0.13	0.0985	0.081	1099	0.068381	0.066589	0.077	0.08096	0.085024	0.077	0.004472	0.000167	0.002	0.010108	0.002004	0.008	0.00682	0.006828	0.011	0.007312	0.002124	0.006	0.000261	-0.00142
994.45	0.003	0	0.000999998	0.002	0.002	0.002	0.067	0.053	994.45	0.006	0.005	-0.006	0.01	0.012	-0.007	0.103	0.0645	0.068	1028.83	0.016	0.005	-0.003	0.009	0.006	-0.003	0.128	0.097	0.076	1139	0.068843	0.0663	0.078	0.08131	0.086552	0.076	0.0045	0.000178	0.002	0.010276	0.002182	0.008	0.006928	0.007233	0.012	0.00725	0.002118	0.005	0.000191	-0.00114
1028.83	0.003	0	0.000999998	0.002	0.002	0.002	0.067	0.053	1028.83	0.006	0.005	-0.004	0.008	0.012	-0.005	0.102	0.064	0.068	1063.21	0.016	0.005	0	0.009	0.006	-0.002	0.126	0.093	0.077	1179	0.068287	0.066378	0.078	0.082212	0.08627	0.077	0.004505	-5e-05	0.002	0.010392	0.002511	0.008	0.007996	0.007866	0.012	0.007327	0.002437	0.005	0.000109	-0.00119
1063.21	0.003	0	0.000999998	0.002	0.002	0.002	0.067	0.053	1063.21	0.006	0.004	-0.004	0.008	0.011	-0.005	0.1	0.064	0.07	1097.59	0.015	0.005	0.002	0.009	0.006	-0.001	0.122	0.092	0.077	1219	0.069048	0.066407	0.078	0.081468	0.086808	0.077	0.004384	-0.00021	0.002	0.010329	0.00235	0.008	0.008343	0.007975	0.013	0.007245	0.002162	0.005	0.000214	-0.0011
1097.59	0.003	0.000999998	0.000999998	0.002	0.003	0.002	0.067	0.053	1097.59	0.006	0.005	-0.006	0.012	0.01	-0.007	0.098	0.063	0.067	1131.97	0.015	0.004	-0.001	0.009	0.006	-0.003	0.119	0.091	0.075	1259	0.069928	0.066211	0.077	0.0816	0.086599	0.076	0.004732	0.000466	0.002	0.010493	0.002807	0.008	0.008941	0.008209	0.013	0.007432	0.002068	0.005	0.000408	-0.00088
1131.97	0.003	0	0.000999998	0.002	0.002	0.002	0.067	0.053	1131.97	0.006	0.004	-0.003	0.01	0.009	-0.004	0.097	0.063	0.069	1166.35	0.016	0.004	0.001	0.009	0.006	-0.001	0.115	0.089	0.079	1298	0.068874	0.06611	0.079	0.081737	0.087292	0.077	0.004492	-0.00015	0.002	0.010565	0.002477	0.008	0.009104	0.008685	0.014	0.00727	0.002212	0.005	0.000295	-0.00104
1166.35	0.003	0	0.000999998	0.002	0.002	0.002	0.067	0.053	1166.35	0.006	0.004	-0.004	0.011	0.009	-0.005	0.096	0.06	0.068	1200.73	0.016	0.004	0	0.009	0.006	-0.002	0.111	0.089	0.076	1338	0.069365	0.067239	0.078	0.082298	0.087388	0.076	0.004439	-4.8e-05	0.002	0.010568	0.002794	0.008	0.00948	0.009223	0.014	0.007244	0.002221	0.005	4.01e-05	-0.00159
1200.73	0.003	0	0.000999998	0.002	0.002	0.002	0.066	0.052	1200.73	0.006	0.004	-0.006	0.011	0.009	-0.007	0.095	0.0605	0.066	1235.12	0.016	0.004	-0.002	0.009	0.006	-0.003	0.108	0.089	0.074	1378	0.069458	0.067604	0.078	0.08217	0.088043	0.077	0.004425	0.000427	0.002	0.010925	0.003242	0.008	0.01033	0.010014	0.015	0.007404	0.002529	0.005	0.000361	-0.00104
1235.12	0.003	0	0.000999998	0.002	0.002	0.002	0.066	0.052	1235.12	0.006	0.004	-0.003	0.011	0.009	-0.004	0.094	0.061	0.069	1269.5	0.016	0.005	0.001	0.009	0.006	-0.001	0.103	0.087	0.076	1418		0.067864	0.078	0.08287	0.087701	0.076		0.000424	0.002		0.002939	0.009	0.010402	0.00986	0.015	0.007391	0.00235	0.005	0.000399	-0.00128
1269.5	0.003	0	0.000999998	0.002	0.003	0.002	0.066	0.053	1269.5	0.006	0.004	-0.004	0.008	0.01	-0.005	0.093	0.06	0.071	1303.88	0.016	0.005	0.001	0.009	0.006	-0.001	0.101	0.085	0.074
1303.88	0.003	0.000999998	0.000999998	0.002	0.003	0.002	0.066	0.052	1303.88	0.006	0.004	-0.006	0.008	0.01	-0.006	0.092	0.059	0.068	1338.26	0.016	0.005	0	0.009	0.006	-0.003	0.097	0.087	0.074
1338.26	0.003	0	0.000999998	0.002	0.002	0.002	0.065	0.052	1338.26	0.006	0.004	-0.004	0.009	0.011	-0.004	0.092	0.059	0.07	1372.64	0.015	0.005	0.001	0.009	0.006	-0.001	0.096	0.084	0.074
1372.64	0.003	0	0.000999998	0.002	0.003	0.002	0.066	0.052	1372.64	0.006	0.004	-0.004	0.009	0.013	-0.004	0.091	0.058	0.069	1407.02	0.015	0.005	0.001	0.009	0.006	-0.001	0.095	0.083	0.075
1407.02	0.003	0	0.000999998	0.002	0.002	0.002	0.065	0.052	1407.02	0.006	0.004	-0.006	0.009	0.0135	-0.007	0.091	0.057	0.067	1441.4	0.016	0.005	-0.002	0.009	0.006	-0.003	0.095	0.082	0.071
1441.4	0.003	0	0.000999998	0.002	0.003	0.002	0.065	0.051	1441.4	0.006	0.004	-0.004	0.007	0.014	-0.005	0.091	0.056	0.071	1475.78	0.017	0.004	0	0.009	0.006	-0.001	0.095	0.083	0.074
1475.78	0.003	0.000999998	0.000999998	0.002	0.003	0.002	0.065	0.051											1510.16	0.019	0.005	0.001	0.01	0.006	-0.001	0.092	0.084
1510.16	0.004	0.001	0.002	0.003	0.005	0.003	0.065	0.052
1544.54	0.003	0	0.000999998	0.002	0.004	0.002	0.064	0.051
1578.92	0.003	0	0.000999998	0.002	0.005	0.002
[truncated: 18 more columns]

## Sheet: Fig 5B
GSK002	Absorbance 405 nm	GSK002	Absorbance 405 nm	GSK002	Absorbance 405 nm	GSK002	Absorbance 405 nm	GSK002	Absorbance 405 nm	GSK002	Absorbance 405 nm
Time (minutes)	DMSO	Time (minutes)	INF185H+GSK002	Time (minutes)	INF185HY226A+GSK002	Time (minutes)	INF185HY226D+GSK002	Time (minutes)	INF185HY226R+GSK002	Time (minutes)	INF185HW235A+GSK002
0	0.0552	0	0.0552	0	0.0552	0	0.0552	0	0.0552	0	0.0552
1.5	0.0552	1.8	0.85181	1.8	0.12559	2	0.08478	2.1	0.06072	2.25	0.05952
5	0.05462	5	0.92527	5.33	0.1397	5.5	0.08726	5.5	0.08454	5.63	0.0598
8.5	0.05317	8.5	0.92193	8.75	0.14997	8.8	0.09262	9	0.10167	9	0.06071
12	0.05434	12	0.96692	12.25	0.16725	12.5	0.10681	12.5	0.11528	12.63	0.06607
17.75	0.0541	17.8	1.06378	18	0.18434	18	0.12513	18.16	0.12935	18.25	0.07562
21	0.05484	21.25	1.08867	21.25	0.20093	21.5	0.1351	21.66	0.13658	21.75	0.08147
25	0.0537	25.25	1.10793	25.33	0.20847	25.5	0.14106	25.5	0.14139	25.75	0.0844
GSK1264	Absorbance 405 nm	GSK1264	Absorbance 405 nm	GSK1264	Absorbance 405 nm	GSK1264	Absorbance 405 nm	GSK1264	Absorbance 405 nm	GSK1264	Absorbance 405 nm
Time (minutes)	DMSO	Time (minutes)	INF185H+GSK002	Time (minutes)	INF185HY226A+GSK002	Time (minutes)	INF185HY226D+GSK002	Time (minutes)	INF185HY226R+GSK002	Time (minutes)	INF185HW235A+GSK002
0	0.05702	0	0.05702	0	0.05702	0	0.05702	0	0.05702	0	0.05702
1	0.05702	1	0.06254	1	0.06372	1	0.05965	2	0.05742	2	0.05869
5	0.058	5	0.06562	5	0.06406	5	0.05851	5	0.0567	5	0.05709
8	0.05636	8	0.07719	8	0.0617	8	0.05821	8	0.05455	9	0.05455
12	0.05793	12	0.11965	12	0.07504	12	0.05789	12	0.0558	12	0.05528
17	0.05814	17	0.20452	17	0.11374	18	0.0582	18	0.05574	18	0.05483
21	0.05865	21	0.23732	21	0.12845	21	0.05854	21	0.0558	21	0.05514
25	0.0576	25	0.25789	25	0.1361	25	0.05807	25	0.05489	25	0.05375

## Sheet: Fig 5C
Linear Analysis of Sedimentation Equilibrium Data
	INF185HY226A		INF185HY226D		INF185H		INF185HY226R		Theoretical		Theoretical		Theoretical
	Corrected		Corrected		Corrected		Corrected		IN Tetramer		IN Dimer		IN Monomer
Radius (cm)	ln(ABS 280 nm)	Radius (cm)	ln(ABS 280 nm)	Radius (cm)	ln(ABS 280 nm)	Radius (cm)	ln(ABS 280 nm)	Radius (cm)	ln(ABS 280 nm)	Radius (cm)	ln(ABS 280 nm)	Radius (cm)	ln(ABS 280 nm)
0	-2.95801	0	-2.9735	0	-2.9924	0	-2.92733	0	-2.98637	0	-2.9913	0	-2.98174
0.0477	-2.94646	0.02582	-3.00079	0.03873	-2.97495	0.04176	-2.81365	0.01271	-2.98302	0.01271	-2.9846	0.01271	-2.96834
0.0835	-2.93288	0.06457	-2.89274	0.07747	-2.90563	0.11141	-2.94681	0.02542	-2.97967	0.02542	-2.9779	0.02542	-2.95494
0.11932	-2.9396	0.09042	-2.93736	0.11623	-2.85914	0.12534	-2.88772	0.03814	-2.97632	0.03814	-2.97119	0.03814	-2.94154
0.15516	-2.93283	0.19387	-2.9303	0.15502	-2.88477	0.1811	-2.94179	0.05086	-2.97297	0.05086	-2.96449	0.05086	-2.92813
0.19101	-2.88793	0.21976	-2.86089	0.18088	-2.85956	0.2648	-2.84487	0.06358	-2.96962	0.06358	-2.95779	0.06358	-2.91472
0.20296	-2.89154	0.24565	-2.86566	0.21969	-2.81214	0.30668	-2.81301	0.0763	-2.96627	0.0763	-2.95108	0.0763	-2.90131
0.26277	-2.88231	0.31042	-2.91318	0.27147	-2.7843	0.34858	-2.78303	0.08902	-2.96292	0.08902	-2.94438	0.08902	-2.8879
0.29867	-2.87857	0.33634	-2.83432	0.29737	-2.81525	0.39049	-2.84913	0.10174	-2.95956	0.10174	-2.93767	0.10174	-2.87449
0.32262	-2.86809	0.41414	-2.83283	0.36215	-2.71307	0.46038	-2.87023	0.11447	-2.95621	0.11447	-2.93096	0.11447	-2.86107
0.39451	-2.8631	0.45307	-2.74911	0.37512	-2.7208	0.47437	-2.79402	0.1272	-2.95286	0.1272	-2.92425	0.1272	-2.84765
0.47848	-2.83638	0.49202	-2.77588	0.41402	-2.73926	0.50234	-2.73221	0.13993	-2.9495	0.13993	-2.91754	0.13993	-2.83423
0.5265	-2.78312	0.518	-2.83719	0.46591	-2.6763	0.54432	-2.75938	0.15266	-2.94615	0.15266	-2.91083	0.15266	-2.82081
0.61062	-2.79011	0.62198	-2.70109	0.50485	-2.64702	0.60032	-2.80358	0.1654	-2.94279	0.1654	-2.90412	0.1654	-2.80738
0.69484	-2.77018	0.67402	-2.73208	0.54382	-2.62035	0.62833	-2.72098	0.17814	-2.93944	0.17814	-2.89741	0.17814	-2.79396
0.75505	-2.72974	0.73912	-2.74285	0.58279	-2.58289	0.67037	-2.71455	0.19087	-2.93608	0.19087	-2.89069	0.19087	-2.78053
0.82738	-2.75262	0.75214	-2.67419	0.62179	-2.57783	0.72644	-2.66565	0.20362	-2.93273	0.20362	-2.88398	0.20362	-2.7671
0.89977	-2.70256	0.80426	-2.75293	0.67382	-2.54372	0.75449	-2.69813	0.21636	-2.92937	0.21636	-2.87726	0.21636	-2.75366
0.91185	-2.68531	0.84337	-2.69212	0.69984	-2.54404	0.82464	-2.64141	0.2291	-2.92601	0.2291	-2.87054	0.2291	-2.74023
0.97224	-2.69411	0.89555	-2.6188	0.75191	-2.50629	0.85272	-2.65276	0.24185	-2.92265	0.24185	-2.86382	0.24185	-2.72679
1.03269	-2.69442	0.97388	-2.70994	0.77796	-2.47125	0.8808	-2.60288	0.2546	-2.91929	0.2546	-2.8571	0.2546	-2.71335
1.04478	-2.67599	0.98694	-2.66032	0.80402	-2.44136	0.95105	-2.59666	0.26735	-2.91593	0.26735	-2.85038	0.26735	-2.69991
1.11739	-2.64847	1.06534	-2.61209	0.86919	-2.40467	0.9651	-2.60389	0.2801	-2.91257	0.2801	-2.84366	0.2801	-2.68646
1.19008	-2.59785	1.15691	-2.56456	0.90832	-2.3588	1.04948	-2.51251	0.29286	-2.90921	0.29286	-2.83694	0.29286	-2.67302
1.27497	-2.60093	1.19618	-2.50467	0.92137	-2.37878	1.06354	-2.51006	0.30562	-2.90585	0.30562	-2.83021	0.30562	-2.65957
1.29924	-2.59142	1.26168	-2.51983	0.96052	-2.3569	1.11984	-2.5414	0.31837	-2.90249	0.31837	-2.82349	0.31837	-2.64612
1.35996	-2.55008	1.32722	-2.5434	1.02581	-2.31465	1.13392	-2.52144	0.33114	-2.89913	0.33114	-2.81676	0.33114	-2.63267
1.3721	-2.57117	1.35346	-2.50447	1.05195	-2.29789	1.16208	-2.54115	0.3439	-2.89577	0.3439	-2.81004	0.3439	-2.61922
1.43288	-2.54791	1.40594	-2.46735	1.09116	-2.26496	1.21844	-2.45698	0.35666	-2.8924	0.35666	-2.80331	0.35666	-2.60576
1.44504	-2.5297	1.49788	-2.45661	1.13039	-2.21824	1.27482	-2.51213	0.36943	-2.88904	0.36943	-2.79658	0.36943	-2.5923
1.53022	-2.5105	1.51102	-2.45149	1.15656	-2.19928	1.30302	-2.49744	0.3822	-2.88568	0.3822	-2.78985	0.3822	-2.57884
1.59113	-2.50013	1.5899	-2.42093	1.20891	-2.1766	1.35946	-2.44939	0.39497	-2.88231	0.39497	-2.78312	0.39497	-2.56538
1.65208	-2.46822	1.62938	-2.42769	1.222	-2.15635	1.4018	-2.40073	0.40774	-2.87895	0.40774	-2.77638	0.40774	-2.55191
1.7253	-2.46523	1.6952	-2.38651	1.31371	-2.09563	1.45829	-2.40602	0.42052	-2.87558	0.42052	-2.76965	0.42052	-2.53845
1.74971	-2.45781	1.70837	-2.39659	1.33993	-2.07728	1.48654	-2.36978	0.4333	-2.87221	0.4333	-2.76292	0.4333	-2.52498
1.79858	-2.45165	1.7479	-2.37625	1.36615	-2.07252	1.52894	-2.30098	0.44607	-2.86885	0.44607	-2.75618	0.44607	-2.51151
1.82302	-2.42301	1.81381	-2.30933	1.39239	-2.04783	1.55722	-2.35597	0.45886	-2.86548	0.45886	-2.74944	0.45886	-2.49803
1.88417	-2.41697	1.90618	-2.31924	1.43176	-2.02469	1.59965	-2.33909	0.47164	-2.86211	0.47164	-2.74271	0.47164	-2.48456
1.96985	-2.40778	1.959	-2.35288	1.48428	-1.99735	1.6704	-2.33084	0.48442	-2.85874	0.48442	-2.73597	0.48442	-2.47108
1.99436	-2.36333	1.97221	-2.25976	1.52369	-1.92894	1.69872	-2.30347	0.49721	-2.85537	0.49721	-2.72923	0.49721	-2.4576
2.0679		2.0383	-2.24609	1.56312	-1.9334	1.74121	-2.28897	0.51	-2.85201	0.51	-2.72249	0.51	-2.44412
2.11698		2.06474	-2.27628	1.61572	-1.90559	1.84042	-2.28305	0.52279	-2.84864	0.52279	-2.71574	0.52279	-2.43063
		2.10443	-2.2332	1.65519	-1.88577	1.8546	-2.2504	0.53558	-2.84527	0.53558	-2.709	0.53558	-2.41715
		2.17062	-2.20594	1.66835	-1.85934	1.91134	-2.22339	0.54838	-2.8419	0.54838	-2.70226	0.54838	-2.40366
		2.2501	-2.1962	1.69468	-1.7955	1.96812	-2.28287	0.56118	-2.83852	0.56118	-2.69551	0.56118	-2.39017
		2.32966	-2.15167	1.76054	-1.79507	1.98232	-2.20208	0.57398	-2.83515	0.57398	-2.68877	0.57398	-2.37668
		2.39602	-2.15441	1.78689	-1.78229	2.03914	-2.19179	0.58678	-2.83178	0.58678	-2.68202	0.58678	-2.36318
		2.4093	-2.12311	1.85282	-1.73538	2.09598	-2.13876	0.59958	-2.82841	0.59958	-2.67527	0.59958	-2.34968
		2.489	-2.14412	1.90559	-1.68232	2.12442	-2.13941	0.61238	-2.82503	0.61238	-2.66852	0.61238	-2.33618
		2.56878	-2.06455	1.93199	-1.67233	2.18132	-2.12272	0.62519	-2.82166	0.62519	-2.66177	0.62519	-2.32268
		2.63531	-2.25077	1.97161	-1.64518	2.22401	-2.12919	0.638	-2.81828	0.638	-2.65502	0.638	-2.30919
				2.01124	-1.61315	2.25248	-2.1105	0.65081	-2.81491	0.65081	-2.64827	0.65081	-2.29568
				2.02445	-1.60699	2.2952	-2.07864	0.66362	-2.81153	0.66362	-2.64151	0.66362	-2.28217
				2.10379	-1.54526	2.3522	-2.07972	0.67644	-2.80816	0.67644	-2.63476	0.67644	-2.26867
				2.11702	-1.54809	2.3807	-2.06104	0.68926	-2.80478	0.68926	-2.628	0.68926	-2.25515
				2.16995	-1.50406	2.43774	-2.07997	0.70208	-2.8014	0.70208	-2.62125	0.70208	-2.24164
				2.19643	-1.50335	2.48054	-2.01006	0.7149	-2.79802	0.7149	-2.61449	0.7149	-2.22812
				2.23617	-1.45751	2.52336	-2.03198	0.72772	-2.79465	0.72772	-2.60773	0.72772	-2.21461
				2.27592	-1.42682	2.53764	-2.00019	0.74054	-2.79127	0.74054	-2.60097	0.74054	-2.20108
				2.32895	-1.39582			0.75337	-2.78789	0.75337	-2.59421	0.75337	-2.18756
				2.34221	-1.38515			0.7662	-2.78451	0.7662	-2.58745	0.7662	-2.17404
				2.42183	-1.33291			0.77903	-2.78113	0.77903	-2.58069	0.77903	-2.16052
				2.43511	-1.34233			0.79186	-2.77775	0.79186	-2.57392	0.79186	-2.14699
								0.8047	-2.77437	0.8047	-2.56716	0.8047	-2.13346
								0.81754	-2.77098	0.81754	-2.56039	0.81754	-2.11993
								0.83037	-2.7676	0.83037	-2.55362	0.83037	-2.10639
								0.84322	-2.76422	0.84322	-2.54686	0.84322	-2.09285
								0.85606	-2.76084	0.85606	-2.54009	0.85606	-2.07931
								0.8689	-2.75745	0.8689	-2.53332	0.8689	-2.06577
								0.88175	-2.75407	0.88175	-2.52654	0.88175	-2.05223
								0.8946	-2.75068	0.8946	-2.51977	0.8946	-2.03869
								0.90745	-2.7473	0.90745	-2.513	0.90745	-2.02514
								0.9203	-2.74391	0.9203	-2.50622	0.9203	-2.0116
								0.93316	-2.74052	0.93316	-2.49945	0.93316	-1.99804
								0.94602	-2.73713	0.94602	-2.49267	0.94602	-1.98449
								0.95887	-2.73375	0.95887	-2.48589	0.95887	-1.97093
								0.97174	-2.73036	0.97174	-2.47911	0.97174	-1.95738
								0.9846	-2.72697	0.9846	-2.47233	0.9846	-1.94382
								0.99746	-2.72358	0.99746	-2.46555	0.99746	-1.93025
								1.01033	-2.72019	1.01033	-2.45877	1.01033	-1.91669
								1.0232	-2.7168	1.0232	-2.45199	1.0232	-1.90312
								1.03607	-2.71341	1.03607	-2.44521	1.03607	-1.88955
								1.04894	-2.71002	1.04894	-2.43842	1.04894	-1.87598
								1.06182	-2.70663	1.06182	-2.43163	1.06182	-1.86241
								1.0747	-2.70323	1.0747	-2.42485	1.0747	-1.84884
								1.08758	-2.69984	1.08758	-2.41806	1.08758	-1.83526
								1.10046	-2.69645	1.10046	-2.41127	1.10046	-1.82168
								1.11334	-2.69305	1.11334	-2.40448	1.11334	-1.8081
								1.12622	-2.68966	1.12622	-2.39769	1.12622	-1.79452
								1.13911	-2.68626	1.13911	-2.39089	1.13911	-1.78094
								1.152	-2.68287	1.152	-2.3841	1.152	-1.76735
								1.16489	-2.67947	1.16489	-2.37731	1.16489	-1.75376
								1.17778	-2.67607	1.17778	-2.37051	1.17778	-1.74017
								1.19068	-2.67268	1.19068	-2.36371	1.19068	-1.72658
								1.20358	-2.66928	1.20358	-2.35692	1.20358	-1.71298
								1.21648	-2.66588	1.21648	-2.35012	1.21648	-1.69938
								1.22938	-2.66248	1.22938	-2.34332	1.22938	-1.68578
								1.24228	-2.65908	1.24228	-2.33652	1.24228	-1.67218
								1.25518	-2.65568	1.25518	-2.32972	1.25518	-1.65857
								1.26809	-2.65228	1.26809	-2.32291	1.26809	-1.64497
								1.281	-2.64888	1.281	-2.31611	1.281	-1.63136
								1.29391	-2.64548	1.29391	-2.3093	1.29391	-1.61775
								1.30682	-2.64208	1.30682	-2.3025	1.30682	-1.60414
								1.31974	-2.63867	1.31974	-2.29569	1.31974	-1.59052
								1.33266	-2.63527	1.33266	-2.28888	1.33266	-1.57691
								1.34558	-2.63187	1.34558	-2.28207	1.34558	-1.56329
								1.3585	-2.62846	1.3585	-2.27526	1.3585	-1.54967
								1.37142	-2.62506	1.37142	-2.26845	1.37142	-1.53604
								1.38434	-2.62165	1.38434	-2.26164	1.38434	-1.52242
								1.39727	-2.61825	1.39727	-2.25482	1.39727	-1.50879
								1.4102	-2.61484	1.4102	-2.24801	1.4102	-1.49516
								1.42313	-2.61144	1.42313	-2.24119	1.42313	-1.48153
								1.43606	-2.60803	1.43606	-2.23438	1.43606	-1.4679
								1.449	-2.60462	1.449	-2.22756	1.449	-1.45426
								1.46194	-2.60121	1.46194	-2.22074	1.46194	-1.44063
								1.47487	-2.5978	1.47487	-2.21392	1.47487	-1.42699
								1.48782	-2.59439	1.48782	-2.2071	1.48782	-1.41335
								1.50076	-2.59098	1.50076	-2.20028	1.50076	-1.3997
								1.5137	-2.58757	1.5137	-2.19346	1.5137	-1.38606
								1.52665	-2.58416	1.52665	-2.18663	1.52665	-1.37241
								1.5396	-2.58075	1.5396	-2.17981	1.5396	-1.35876
								1.55255	-2.57734	1.55255	-2.17298	1.55255	-1.3451
								1.5655	-2.57393	1.5655	-2.16615	1.5655	-1.33145
								1.57846	-2.57051	1.57846	-2.15932	1.57846	-1.31779
								1.59142	-2.5671	1.59142	-2.15249	1.59142	-1.30413
								1.60438	-2.56368	1.60438	-2.14566	1.60438	-1.29047
								1.61734	-2.56027	1.61734	-2.13883	1.61734	-1.27681
								1.6303	-2.55685	1.6303	-2.132	1.6303	-1.26314
								1.64326	-2.55344	1.64326	-2.12517	1.64326	-1.24948
								1.65623	-2.55002	1.65623	-2.11833	1.65623	-1.23581
								1.6692	-2.54661	1.6692	-2.1115	1.6692	-1.22214
								1.68217	-2.54319	1.68217	-2.10466	1.68217	-1.20846
								1.69514	-2.53977	1.69514	-2.09782	1.69514	-1.19479
								1.70812	-2.53635	1.70812	-2.09098	1.70812	-1.18111
								1.7211	-2.53293	1.7211	-2.08414	1.7211	-1.16743
								1.73408	-2.52951	1.73408	-2.0773	1.73408	-1.15375
								1.74706	-2.52609	1.74706	-2.07046	1.74706	-1.14007
								1.76004	-2.52267	1.76004	-2.06362	1.76004	-1.12638
								1.77302	-2.51925	1.77302	-2.05677	1.77302	-1.11269
								1.78601	-2.51583	1.78601	-2.04993	1.78601	-1.099
								1.799	-2.51241	1.799	-2.04308	1.799	-1.08531
								1.81199	-2.50899	1.81199	-2.03623	1.81199	-1.07161
								1.82498	-2.50556	1.82498	-2.02939	1.82498	-1.05792
								1.83798	-2.50214	1.83798	-2.02254	1.83798	-1.04422
								1.85098	-2.49872	1.85098	-2.01569	1.85098	-1.03052
								1.86397	-2.49529	1.86397	-2.00884	1.86397	-1.01682
								1.87698	-2.49187	1.87698	-2.00198	1.87698	-1.00311
								1.88998	-2.48844	1.88998	-1.99513	1.88998	-0.9894
								1.90298	-2.48501	1.90298	-1.98827	1.90298	-0.9757
								1.91599	-2.48159	1.91599	-1.98142	1.91599	-0.96198
								1.929	-2.47816	1.929	-1.97456	1.929	-0.94827
								1.94201	-2.47473	1.94201	-1.9677	1.94201	-0.93455
								1.95502	-2.4713	1.95502	-1.96085	1.95502	-0.92084
								1.96804	-2.46787	1.96804	-1.95399	1.96804	-0.90712
								1.98106	-2.46445	1.98106	-1.94712	1.98106	-0.89339
								1.99408	-2.46102	1.99408	-1.94026	1.99408	-0.87967
								2.0071	-2.45759	2.0071	-1.9334	2.0071	-0.86594
								2.02012	-2.45415	2.02012	-1.92653	2.02012	-0.85222
								2.03314	-2.45072	2.03314	-1.91967	2.03314	-0.83849
								2.04617	-2.44729	2.04617	-1.9128	2.04617	-0.82475
								2.0592	-2.44386	2.0592	-1.90594	2.0592	-0.81102
								2.07223	-2.44042	2.07223	-1.89907	2.07223	-0.79728
								2.08526	-2.43699	2.08526	-1.8922	2.08526	-0.78354
								2.0983	-2.43356	2.0983	-1.88533	2.0983	-0.7698
								2.11134	-2.43012	2.11134	-1.87846	2.11134	-0.75606
								2.12437	-2.42669	2.12437	-1.87158	2.12437	-0.74231
								2.13742	-2.42325	2.13742	-1.86471	2.13742	-0.72857
								2.15046	-2.41982	2.15046	-1.85784	2.15046	-0.71482
								2.1635	-2.41638	2.1635	-1.85096	2.1635	-0.70107
								2.17655	-2.41294	2.17655	-1.84408	2.17655	-0.68731
								2.1896	-2.4095	2.1896	-1.83721	2.1896	-0.67356
								2.20265	-2.40606	2.20265	-1.83033	2.20265	-0.6598
								2.2157	-2.40263	2.2157	-1.82345	2.2157	-0.64604
								2.22876	-2.39919	2.22876	-1.81657	2.22876	-0.63228
								2.24182	-2.39575	2.24182	-1.80968	2.24182	-0.61851
								2.25488	-2.39231	2.25488	-1.8028	2.25488	-0.60475
								2.26794	-2.38886	2.26794	-1.79592	2.26794	-0.59098
								2.281	-2.38542	2.281	-1.78903	2.281	-0.57721
								2.29406	-2.38198	2.29406	-1.78215	2.29406	-0.56344
								2.30713	-2.37854	2.30713	-1.77526	2.30713	-0.54966
								2.3202	-2.3751	2.3202	-1.76837	2.3202	-0.53589
								2.33327	-2.37165	2.33327	-1.76148	2.33327	-0.52211
								2.34634	-2.36821	2.34634	-1.75459	2.34634	-0.50833
								2.35942	-2.36476	2.35942	-1.7477	2.35942	-0.49454
								2.3725	-2.36132	2.3725	-1.74081	2.3725	-0.48076
								2.38557	-2.35787	2.38557	-1.73391	2.38557	-0.46697
								2.39866	-2.35443	2.39866	-1.72702	2.39866	-0.45318
								2.41174	-2.35098	2.41174	-1.72012	2.41174	-0.43939
								2.42482	-2.34753	2.42482	-1.71323	2.42482	-0.4256
								2.43791	-2.34408	2.43791	-1.70633	2.43791	-0.4118
								2.451	-2.34064	2.451	-1.69943	2.451	-0.398
								2.46409	-2.33719	2.46409	-1.69253	2.46409	-0.3842
								2.47718	-2.33374	2.47718	-1.68563	2.47718	-0.3704
								2.49028	-2.33029	2.49028	-1.67873	2.49028	-0.3566
								2.50338	-2.32684	2.50338	-1.67182	2.50338	-0.34279
								2.51647	-2.32339	2.51647	-1.66492	2.51647	-0.32898
								2.52958	-2.31993	2.52958	-1.65801	2.52958	-0.31517
								2.54268	-2.31648	2.54268	-1.65111	2.54268	-0.30136
								2.55578	-2.31303	2.55578	-1.6442	2.55578	-0.28755
								2.56889	-2.30958	2.56889	-1.63729	2.56889	-0.27373
								2.582	-2.30612	2.582	-1.63038	2.582	-0.25991
								2.59511	-2.30267	2.59511	-1.62347	2.59511	-0.24609
								2.60822	-2.29921	2.60822	-1.61656	2.60822	-0.23226
								2.62134	-2.29576	2.62134	-1.60965	2.62134	-0.21844
								2.63446	-2.2923	2.63446	-1.60273	2.63446	-0.20461
								2.64757	-2.28885	2.64757	-1.59582	2.64757	-0.19078
								2.6607	-2.28539	2.6607	-1.5889	2.6607	-0.17695
								2.67382	-2.28193	2.67382	-1.58199	2.67382	-0.16312
								2.68694	-2.27847	2.68694	-1.57507	2.68694	-0.14928
								2.70007	-2.27502	2.70007	-1.56815	2.70007	-0.13545
								2.7132	-2.27156	2.7132	-1.56123	2.7132	-0.1216
								2.72633	-2.2681	2.72633	-1.55431	2.72633	-0.10776
								2.73946	-2.26464	2.73946	-1.54739	2.73946	-0.09392
								2.7526	-2.26118	2.7526	-1.54046	2.7526	-0.08007
								2.76574	-2.25772	2.76574	-1.53354	2.76574	-0.06623
								2.77888	-2.25426	2.77888	-1.52661	2.77888	-0.05237
								2.79202	-2.25079	2.79202	-1.51969	2.79202	-0.03852
								2.80516	-2.24733	2.80516	-1.51276	2.80516	-0.02467
								2.8183	-2.24387	2.8183	-1.50583	2.8183	-0.01081
								2.83145	-2.2404	2.83145	-1.4989	2.83145	0.00305
								2.8446	-2.23694	2.8446	-1.49198	2.8446	0.01691
								2.85775	-2.23347	2.85775	-1.48504	2.85775	0.03077
								2.8709	-2.23001	2.8709	-1.4781	2.8709	0.04464
								2.88406	-2.22654	2.88406	-1.47118	2.88406	0.05851
								2.89722	-2.22308	2.89722	-1.46424	2.89722	0.07237
								2.91037	-2.21961	2.91037	-1.45731	2.91037	0.08625
								2.92354	-2.21614	2.92354	-1.45037	2.92354	0.10012
								2.9367	-2.21268	2.9367	-1.44343	2.9367	0.11399
								2.94986	-2.20921	2.94986	-1.43649	2.94986	0.12788
								2.96303	-2.20574	2.96303	-1.42955	2.96303	0.14176
								2.9762	-2.20227	2.9762	-1.42261	2.9762	0.15563
								2.98937	-2.1988	2.98937	-1.41566	2.98937	0.16952
								3.00254	-2.19533	3.00254	-1.40872	3.00254	0.18341
								3.01572	-2.19186	3.01572	-1.40178	3.01572	0.1973
								3.0289	-2.18839	3.0289	-1.39483	3.0289	0.21118
								3.04208	-2.18491	3.04208	-1.38789	3.04208	0.22507
								3.05526	-2.18144	3.05526	-1.38094	3.05526	0.23897
								3.06844	-2.17797	3.06844	-1.374	3.06844	0.25287
								3.08162	-2.17449	3.08162	-1.36704	3.08162	0.26677
								3.09481	-2.17102	3.09481	-1.36009	3.09481	0.28067
								3.108	-2.16754	3.108	-1.35314	3.108	0.29457
								3.12119	-2.16407	3.12119	-1.34619	3.12119	0.30848
								3.13438	-2.16059	3.13438	-1.33924	3.13438	0.32239
								3.14758	-2.15712	3.14758	-1.33228	3.14758	0.3363
								3.16078	-2.15364	3.16078	-1.32533	3.16078	0.35021
								3.17397	-2.15016	3.17397	-1.31836	3.17397	0.36412
								3.18718	-2.14669	3.18718	-1.31141	3.18718	0.37803
								3.20038	-2.14321	3.20038	-1.30445	3.20038	0.39196
								3.21358	-2.13973	3.21358	-1.29749	3.21358	0.40587
								3.22679	-2.13625	3.22679	-1.29053	3.22679	0.41979
								3.24	-2.13277	3.24	-1.28357	3.24	0.43372
								3.25321	-2.12929	3.25321	-1.27661	3.25321	0.44764
								3.26642	-2.12581	3.26642	-1.26964	3.26642	0.46157
								3.27964	-2.12232	3.27964	-1.26268	3.27964	0.47551
								3.29286	-2.11884	3.29286	-1.25571	3.29286	0.48944
								3.30607	-2.11536	3.30607	-1.24874	3.30607	0.50337
								3.3193	-2.11187	3.3193	-1.24177	3.3193	0.51731
								3.33252	-2.1084	3.33252	-1.2348	3.33252	0.53125
								3.34574	-2.10491	3.34574	-1.22783	3.34574	0.54519
								3.35897	-2.10143	3.35897	-1.22086	3.35897	0.55913
								3.3722	-2.09794	3.3722	-1.21389	3.3722	0.57308
								3.38543	-2.09445	3.38543	-1.20692	3.38543	0.58703
								3.39866	-2.09096	3.39866	-1.19994	3.39866	0.60097
								3.4119	-2.08748	3.4119	-1.19297	3.4119	0.61493
								3.42514	-2.08399	3.42514	-1.18599	3.42514	0.62888
								3.43838	-2.08051	3.43838	-1.17901	3.43838	0.64284
								3.45162	-2.07701	3.45162	-1.17203	3.45162	0.65679
								3.46486	-2.07353	3.46486	-1.16505	3.46486	0.67075
								3.4781	-2.07004	3.4781	-1.15807	3.4781	0.68472
								3.49135	-2.06655	3.49135	-1.15109	3.49135	0.69868
								3.5046	-2.06306	3.5046	-1.1441	3.5046	0.71265
								3.51785	-2.05957	3.51785	-1.13712	3.51785	0.72662
								3.5311	-2.05608	3.5311	-1.13014	3.5311	0.74058
								3.54436	-2.05258	3.54436	-1.12315	3.54436	0.75456
								3.55762	-2.04909	3.55762	-1.11616	3.55762	0.76853
								3.57087	-2.0456	3.57087	-1.10917	3.57087	0.78251
								3.58414	-2.0421	3.58414	-1.10218	3.58414	0.79649
								3.5974	-2.03861	3.5974	-1.09519	3.5974	0.81047
								3.61066	-2.03511	3.61066	-1.0882	3.61066	0.82445
								3.62393	-2.03162	3.62393	-1.08121	3.62393	0.83844
								3.6372	-2.02812	3.6372	-1.07421	3.6372	0.85242
								3.65047	-2.02463	3.65047	-1.06722	3.65047	0.86642
								3.66374	-2.02113	3.66374	-1.06023	3.66374	0.88041
								3.67702	-2.01763	3.67702	-1.05323	3.67702	0.8944
								3.6903	-2.01414	3.6903	-1.04623	3.6903	0.9084
								3.70357	-2.01063	3.70357	-1.03923	3.70357	0.9224
								3.71686	-2.00714	3.71686	-1.03223	3.71686	0.93639
								3.73014	-2.00364	3.73014	-1.02523	3.73014	0.9504
								3.74342	-2.00013	3.74342		3.74342
								3.75671	-1.99664	3.75671		3.75671
								3.77		3.77		3.77

## Sheet: Fig 5D
SEC-MALS Data
	280 nm		in Daltons		280 nm		in Daltons		280 nm		in Daltons		280 nm		in Daltons		280 nm
time (min)	Y226A (UV)	time (min)	Y226A (Molar mass peak 2)	time (min)	Y226D (UV)	time (min)	Y226D (Molar mass peak 2)	time (min)	Y226R (UV)	time (min)	Y226R (Molar mass peak 2)	time (min)	W235A (UV)	time (min)	W35A (Molar mass peak 2)	time (min)	INF185H (UV)
0.08417	0.07004	32.2592	72093.6	0.08417	0.00849	31.2154	93788.4	0.08417	-0.22873	31.1313	89757.7	0	0.00299	28.1355	167635	0	0.00222
0.11784	0.09069	32.2929	67346.7	0.11784	0.03201	31.2491	85780.7	0.11784	-0.2207	31.1986	83952.5	0.01683	0.00347	28.1692	153424	0.01683	0.000891913
0.13468	0.15504	32.3097	69785.9	0.13468	0.04185	31.2659	79717.5	0.13468	-0.21679	31.2323	106543	0.03367	0.00293	28.2029	138531	0.03367	0.000396724
0.15151	0.26979	32.3265	71566.5	0.15151	0.0415	31.2828	55857.4	0.15151	-0.21222	31.2659	96356.4	0.0505	0.00303	28.2366	123094	0.0505	0.000298665
0.16835	0.38447	32.3434	71638.3	0.16835	0.04116	31.2996	57413.7	0.16835	-0.20522	31.2996	95689.2	0.06734	0.0025	28.2702	134025	0.06734	0.000200606
0.18518	0.41243	32.3602	68295.3	0.18518	0.03927	31.3164	59885.6	0.18518	-0.1997	31.3333	69565.9	0.08417	0.00181	28.3039	147355	0.08417	-6.25258e-05
0.20201	0.42251	32.377	71989.5	0.20201	0.0353	31.3333	62394.6	0.20201	-0.19432	31.3669	103225	0.10101	0.00141	28.3376	172759	0.10101	-0.000436153
0.21885	0.41308	32.3939	71051.2	0.21885	0.03161	31.3501	66043	0.21885	-0.18998	31.4006	121199	0.11784	0.00106	28.3712	204621	0.11784	-0.000474659
0.25252	0.37268	32.4275	70316.2	0.25252	0.02525	31.3838	75805.9	0.25252	-0.18033	31.468	87832.6	0.13468	0.000890543	28.4049	197556	0.13468	-0.000513164
0.26935	0.33418	32.4444	75624.8	0.26935	0.02391	31.4006	69282.4	0.26935	-0.17742	31.5016	72983.8	0.15151	0.000787945	28.4386	177599	0.15151	-0.000193321
0.28619	0.29216	32.4612	78770.2	0.28619	0.02211	31.4174	63353.3	0.28619	-0.16908	31.5353	90744.2	0.16835	0.000659655	28.4722	183619	0.16835	0.000337477
0.31986	0.22799	32.4949	89559.5	0.31986	0.01977	31.4511	63703.4	0.31986	-0.15806	31.6026	80143.8	0.18518	0.0005281	28.5059	162020	0.18518	0.000437387
0.33669	0.21164	32.5117	93287.4	0.33669	0.01785	31.468	62511.7	0.33669	-0.15336	31.6363	68362.4	0.20201	0.000497123	28.5396	141126	0.20201	0.000417714
0.37036	0.19215	32.5454	88138.8	0.37036	0.01676	31.5016	65303.6	0.37036	-0.14263	31.7036	97018.2	0.21885	0.000633505	28.5732	170251	0.21885	0.000398042
0.38719	0.19162	32.5622	85726.2	0.38719	0.0165	31.5185	64634	0.38719	-0.13903	31.7373	37565.9	0.23568	0.000806367	28.6069	196996	0.23568	0.000361963
0.40403	0.19108	32.5791	82656.2	0.40403	0.01503	31.5353	62303.8	0.40403	-0.1324	31.771	52942	0.25252	0.000917234	28.6406	189099	0.25252	0.000611681
0.42086	0.18545	32.5959	76347.5	0.42086	0.01355	31.5521	56765.7	0.42086	-0.12762	31.8046	77934.2	0.26935	0.00113	28.6743	145698	0.26935	0.000692727
0.4377	0.1844	32.6127	73444.5	0.4377	0.01262	31.569	52753.6	0.4377	-0.12254	31.8383	87948.7	0.28619	0.00138	28.7079	124791	0.28619	0.000637945
0.45453	0.18334	32.6296	70468.7	0.45453	0.01155	31.5858	52452.6	0.45453	-0.11645	31.872	69735.3	0.30302	0.00156	28.7416	111462	0.30302	0.000583163
0.47137	0.18058	32.6464	64907.8	0.47137	0.01081	31.6026	52248.8	0.47137	-0.11331	31.9057	40169.8	0.31986	0.00166	28.7752	115497	0.31986	0.000439402
0.4882	0.17583	32.6632	57252.2	0.4882	0.01027	31.6195	53241.7	0.4882	-0.10847	31.9393	35256.3	0.33669	0.00167	28.8089	145382	0.33669	0.000225207
0.50504	0.17069	32.6801	63054.8	0.50504	0.01003	31.6363	53726.1	0.50504	-0.10421	31.973	36685.2	0.35353	0.00168	28.8426	163710	0.35353	0.000249909
0.52187	0.16683	32.6969	66303.7	0.52187	0.01065	31.6531	52977.9	0.52187	-0.09875	32.0067	67824	0.37036	0.00168	28.8763	154078	0.37036	0.000255999
0.53871	0.16332	32.7137	70026.3	0.53871	0.01144	31.67	52824.3	0.53871	-0.09392	32.0403	65941.8	0.38719	0.00175	28.9099	153409	0.38719	0.000226962
0.55554	0.15813	32.7306	64163.8	0.55554	0.01145	31.6868	55250.6	0.55554	-0.08922	32.074	69966.7	0.40403	0.00178	28.9436	159152	0.40403	0.000197924
0.57238	0.15248	32.7474	62070.7	0.57237	0.01145	31.7036	55568.6	0.57237	-0.0825	32.1077	83330.8	0.42086	0.00168	28.9773	159347	0.42086	0.000131381
0.58921	0.14585	32.7642	62405.7	0.58921	0.01146	31.7205	55088.5	0.58921	-0.07569	32.1413	57203.1	0.4377	0.00147	29.0109	150807	0.4377	6.48381e-05
0.60604	0.14137	32.7811	58929.5	0.60604	0.01146	31.7373	54221.1	0.60604	-0.07095	32.175	52583.4	0.45453	0.00114	29.0446	129346	0.45453	-3.21641e-05
0.62288	0.13374	32.7979	57698.7	0.62288	0.01162	31.7541	55645.5	0.62288	-0.06709	32.2087	48589.8	0.47137	0.000894112	29.0783	109474	0.47137	-8.23169e-05
0.63971	0.12196	32.8147	53426.4	0.63971	0.01152	31.771	58461.8	0.63971	-0.06345	32.2424	54430.8	0.4882	0.000815782	29.1119	109261	0.4882	-0.00013247
0.65655	0.11753	32.8316	60116.7	0.65655	0.01142	31.7878	63095.6	0.65655	-0.05929	32.276	47488	0.50504	0.000859179	29.1456	110740	0.50504	-0.000351223
0.67338	0.11699	32.8484	85790	0.67338	0.01052	31.8046	66912.1	0.67338	-0.05643	32.3097	56628.8	0.52187	0.000786473	29.1793	107119	0.52187	-0.000232646
0.69022	0.11462	32.8652	82849.5	0.69022	0.00907	31.8215	66959.9	0.69022	-0.05267	32.3434	49916.9	0.53871	0.000845204	29.2129	97856.8	0.53871	2.61868e-05
0.70705	0.11182	32.8821	78901.2	0.70705	0.00826	31.8383	67645.8	0.70705	-0.04855	32.377	54333.3	0.55554	0.000814165	29.2466	107812	0.55554	4.23493e-06
0.72389	0.10651	32.8989	75001.8	0.72389	0.00799	31.8551	92498.1	0.72389	-0.04523	32.4107	69392.3	0.57237	0.000663952	29.2803	116404	0.57237	-1.7717e-05
0.74072	0.10225	32.9157	72551.6	0.74072	0.00712	31.872	90712	0.74072	-0.039	32.4444	62307.6	0.58921	0.000488347	29.314	124706	0.58921	-5.37548e-05
0.75756	0.10172	32.9326	72377.7	0.75755	0.00673	31.8888	90934	0.75755	-0.03381	32.478	74588.4	0.60604	0.000474705	29.3476	142797	0.60604	-0.000305296
0.77439	0.10117	32.9494	69094.2	0.77439	0.00633	31.9057	90852.9	0.77439	-0.03131	32.5117	42360.4	0.62288	0.000643725	29.3813	144597	0.62288	-0.000444503
0.79122	0.10089	32.9662	66057.4	0.79122	0.00542	31.9225	96686.7	0.79122	-0.02796	32.5454	48771.2	0.63971	0.000783034	29.415	125277	0.63971	-0.000344773
0.80806	0.09929	32.9831	59922	0.80806	0.00444	31.9393	96313.3	0.80806	-0.02469	32.579	59122.6	0.65655	0.000943482	29.4486	140171	0.65655	-0.000249669
0.82489	0.09523	32.9999	63371.1	0.82489	0.00437	31.9562	95545.2	0.82489	-0.02088	32.6127	56014.9	0.67338	0.00103	29.4823	156574	0.67338	-0.000274027
0.84173	0.09414	33.0168	72365.4	0.84173	0.00458	31.973	94954.8	0.84173	-0.01416	32.6464	36924	0.69022	0.00116	29.516	148574	0.69022	-0.000298384
0.85856	0.09287	33.0336	63635.7	0.85856	0.00473	31.9898	91742.7	0.85856	-0.01281	32.68	40162.8	0.70705	0.00125	29.5496	138738	0.70705	-0.000233728
0.8754	0.08605	33.0504	62764.4	0.8754	0.00488	32.0067	90087.6	0.8754	-0.01146	32.7137	38468.7	0.72389	0.00133	29.5833	138340	0.72389	-0.000221784
0.89223	0.08386	33.0673	51210.1	0.89223	0.00471	32.0235	87912.6	0.89223	-0.00736	32.7474	34831.6	0.74072	0.00134	29.617	125431	0.74072	-0.00020984
0.90907	0.08308	33.0841	57976.6	0.90907	0.00454	32.0403	86437.2	0.90907	-0.000425704	32.7811	46448.8	0.75755	0.00131	29.6506	114883	0.75756	-0.000235362
0.9259	0.08229	33.1009	65764.1	0.9259	0.00356	32.0572	81263.1	0.9259	0.00534	32.8147	52975.5	0.77439	0.0013	29.6843	99252.9	0.77439	-0.000260883
0.94274	0.08031	33.1178	70920.2	0.94274	0.00358	32.074	83426.1	0.94274	0.00912	32.8484	49499.2	0.79122	0.00133	29.718	96048.3	0.79122	-0.000369536
0.95957	0.07807	33.1346	69823.6	0.95957	0.00459	32.0908	80570.3	0.95957	0.00953	32.8821	61470.7	0.80806	0.00141	29.7517	97806.6	0.80806	-0.000686702
0.9764	0.07548	33.1514	67868.8	0.9764	0.00446	32.1077	77863.2	0.9764	0.00995	32.9157	44057.1	0.82489	0.00138	29.7853	92685	0.82489	-0.000751019
0.99324	0.07455	33.1683	64190.4	0.99324	0.00434	32.1245	71226.1	0.99324	0.01479	32.9494	42536.6	0.84173	0.00126	29.819	106816	0.84173	-0.000665289
1.01007	0.07081	33.1851	63687.3	1.01007	0.00399	32.1413	72990.1	1.01007	0.02115	32.9831	40346.1	0.85856	0.00117	29.8527	125667	0.85856	-0.000703716
1.02691	0.06817	33.2019	67556	1.02691	0.00327	32.1582	80741.2	1.02691	0.02594	33.0167	38570.4	0.8754	0.00108	29.8863	148674	0.8754	-0.000742143
1.04374	0.0701	33.2188	66645.2	1.04374	0.00291	32.175	86444.9	1.04374	0.03117	33.0504	41402.7	0.89223	0.000966402	29.92	160217	0.89223	-0.000806341
1.06058	0.07111	33.2356	66575.4	1.06058	0.00255	32.1918	85483.9	1.06058	0.03297	33.0841	46510.7	0.90907	0.000812034	29.9537	158986	0.90907	-0.000940821
1.07741	0.07114	33.2524	66307.2	1.07741	0.00175	32.2087	84520.6	1.07741	0.03611	33.1177	72405.6	0.9259	0.000642343	29.9873	121469	0.9259	-0.000939418
1.09425	0.07117	33.2693	76247.6	1.09425	0.00316	32.2255	83843	1.09425	0.04102	33.1514	51188.9	0.94274	0.000458915	30.021	110761	0.94274	-0.00075058
1.12792	0.07374	33.3029	83729.7	1.12792	0.00309	32.2592	80946.9	1.12792	0.04743	33.2188	57898	0.95957	0.000355564	30.0547	102064	0.95957	-0.000692987
1.14475	0.07329	33.3198	78749.6	1.14475	0.00302	32.276	82518.6	1.14475	0.0485	33.2524	36232.5	0.9764	0.000413437	30.0883	100248	0.9764	-0.000705628
1.16158	0.07283	33.3366	73918.1	1.16158	0.00275	32.2929	83838.4	1.16158	0.04957	33.2861	40630.7	0.99324	0.000491515	30.122	106340	0.99324	-0.000735834
1.17842	0.07378	33.3534	63583.6	1.17842	0.00247	32.3097	83104.6	1.17842	0.05402	33.3198	28230.2	1.01007	0.000433729	30.1557	107456	1.01007	-0.00076604
1.19525	0.07728	33.3703	65283.8	1.19525	0.00203	32.3265	77737.4	1.19525	0.06155	33.3534	40548	1.02691	0.000392553	30.1894	107670	1.02691	-0.000813809
1.21209	0.07816	33.3871	64337.4	1.21209	0.00256	32.3434	70418.3	1.21209	0.06305	33.3871	39528.3	1.04374	0.000413387	30.223	122304	1.04374	-0.000803086
1.27943	0.07356	33.4545	76529.2	1.27943	0.00224	32.4107	83776.5	1.27943	0.07545	33.5218	71503.6	1.06058	0.000494204	30.2567	134815	1.06058	-0.000815766
1.29626	0.07345	33.4713	70839.4	1.29626	0.00162	32.4275	85074	1.29626	0.07972	32.3602	43459.1	1.07741	0.000693972	30.2904	109342	1.07741	-0.000842485
1.3131	0.07334	33.4881	65234.7	1.3131	0.000532762	32.4444	86239.5	1.3131	0.08448	32.377	55218.7	1.09425	0.00096616	30.324	104473	1.09425	-0.000869204
1.32993	0.07397	33.505	56803.8	1.32993	0.000748757	32.4612	85657	1.32993	0.08664	32.3939	77084.6	1.11108	0.00137	30.3577	111552	1.11108	-0.000909963
1.34676	0.07382	33.5218	66875.1	1.34676	0.000964752	32.478	85909.9	1.34676	0.0908	32.4107	71556.8	1.12792	0.00171	30.3914	128981	1.12792	-0.00103
1.38043	0.07212	33.5555	77750.6	1.38043	0.00253	32.5117	76876.6	1.38043	0.09517	32.4444	64682.5	1.14475	0.00187	30.425	134609	1.14475	-0.00105
1.4141	0.07077	33.5891	75048.8	1.4141	0.00286	32.5454	69243.7	1.4141	0.10275	32.478	77031.9	1.16158	0.00199	30.4587	141169	1.16158	-0.00108
1.43094	0.06885	33.606	71321.2	1.43094	0.00273	32.5622	71155.6	1.43094	0.10523	32.4949	35140.9	1.17842	0.0021	30.4924	155538	1.17842	-0.00115
1.44777	0.06771	33.6228	71915.8	1.44777	0.0026	32.579	70351.2	1.44777	0.10963	32.5117	43501.5	1.19525	0.00231	30.5261	148186	1.19525	-0.00119
1.46461	0.06733	33.6396	69409.6	1.46461	0.00224	32.5959	70434.1	1.46461	0.11288	32.5285	43073.2	1.21209	0.00248	30.5597	139889	1.21209	-0.00123
1.48144	0.06694	33.6565	66924.9	1.48144	0.0019	32.6127	64623.1	1.48144	0.11463	32.5454	47469.9	1.22892	0.00258	30.5934	140036	1.22892	-0.00112
1.49828	0.06583	33.6733	61709	1.49828	0.00296	32.6295	71262.2	1.49828	0.1169	32.5622	53432.1	1.24576	0.00277	30.6271	135965	1.24576	-0.00111
1.51511	0.06314	33.6901	60802.6	1.51511	0.00324	32.6464	71179.9	1.51511	0.11749	32.579	58182.9	1.26259	0.00295	30.6607	131538	1.26259	-0.0011
1.53195	0.06269	33.707	70784.6	1.53194	0.00407	32.6632	71093.2	1.53194	0.1227	32.5959	55378.1	1.27943	0.00316	30.6944	126612	1.27943	-0.000989761
1.54878	0.06076	33.7238	71614.1	1.54878	0.00426	32.68	72157.8	1.54878	0.12807	32.6127	55877.1	1.29626	0.00332	30.7281	116468	1.29626	-0.000993
1.56561	0.05607	33.7406	68333	1.56561	0.00446	32.6969	72527.5	1.56561	0.12917	32.6295	37491.5	1.3131	0.00341	30.7617	119268	1.3131	-0.000962324
1.58245	0.05609	33.7575	68196.7	1.58245	0.00448	32.7137	72361.3	1.58245	0.1331	32.6464	36829.4	1.32993	0.00347	30.7954	125962	1.32993	-0.00101
1.59928	0.05508	33.7743	68415.3	1.59928	0.00571	32.7306	74880.1	1.59928	0.13748	32.6632	39105.9	1.34676	0.00356	30.8291	130643	1.34676	-0.00106
1.61612	0.05407	33.7911	73406	1.61612	0.00585	32.7474	78267.3	1.61612	0.1406	32.68	40760.6	1.3636	0.00369	30.8627	162339	1.3636	-0.00107
1.63295	0.05273	33.808	83538.2	1.63295	0.0057	32.7642	76877.5	1.63295	0.14397	32.6969	40213.4	1.38043	0.00375	30.8964	160246	1.38043	-0.00109
1.64979	0.04872	33.8248	91607.5	1.64979	0.00554	32.7811	75258.8	1.64979	0.14547	32.7137	38807.7	1.39727	0.00369	30.9301	136682	1.39727	-0.00111
1.66662	0.04833	33.8416	88109.1	1.66662	0.00491	32.7979	65013.9	1.66662	0.14829	32.7306	35240.4	1.4141	0.00358	30.9637	112339	1.4141	-0.00105
1.68346	0.04941	33.8585	78158.3	1.68346	0.00464	32.8147	64455.8	1.68346	0.15259	32.7474	34009.4	1.43094	0.00329	30.9974	117114	1.43094	-0.00106
1.70029	0.04984	33.8753	70259.2	1.70029	0.0033	32.8316	63301.7	1.70029	0.15724	32.7642	38508.5	1.44777	0.00294	31.0311	113958	1.44777	-0.00112
1.71713	0.05026	33.8922	81662.8	1.71712	0.00341	32.8484	63470	1.71712	0.16092	32.7811	47417.7	1.46461	0.00258	31.0648	101117	1.46461	-0.00117
1.73396	0.05024	33.909	98405.5	1.73396	0.00327	32.8652	63967.7	1.73396	0.16216	32.7979	50915.3	1.48144	0.00211	31.0984	85994.1	1.48144	-0.00146
1.75079	0.05005	33.9258	108758	1.75079	0.00312	32.8821	64976.3	1.75079	0.16407	32.8147	57018	1.49828	0.00159	31.1321	81524.5	1.49828	-0.0013
1.76763	0.04985	33.9427	108664	1.76763	0.00347	32.8989	62228.9	1.76763	0.16898	32.8316	49553.8	1.51511	0.00115	31.1658	80020.8	1.51511	-0.00116
1.78446	0.05225	33.9595	100555	1.78446	0.0035	32.9157	60313.5	1.78446	0.17141	32.8484	50376.5	1.53194	0.000887719	31.1994	75827.8	1.53194	-0.00107
1.8013	0.05201	33.9763	90131.6	1.8013	0.00333	32.9326	58494.8	1.8013	0.17298	32.8652	60087.2	1.54878	0.000732111	31.2331	72027.8	1.54878	-0.000433374
1.81813	0.05176	33.9931	89683.9	1.81813	0.00317	32.9494	51388.6	1.81813	0.17757	32.8821	63863.3	1.56561	0.000637995	31.2668	77052.8	1.56561	-0.000515662
1.83497	0.05117	34.01	97007.9	1.83497	0.00306	32.9662	55218.9	1.83497	0.18301	32.8989	51737.9	1.58245	0.000682482	31.3004	79616.4	1.58245	-0.000597951
1.8518	0.05019	34.0268	86819.9	1.8518	0.00295	32.9831	55888.5	1.8518	0.18536	32.9157	45166	1.59928	0.000737384	31.3341	79195.9	1.59928	-0.000761668
1.86864	0.0492	34.0437	80860.5	1.86864	0.00283	32.9999	55494.2	1.86864	0.18693	32.9326	43314	1.61612	0.000745048	31.3678	77272.3	1.61612	-0.00146
1.88547	0.0472	34.0605	86416.4	1.88547	0.00272	33.0167	55942.6	1.88547	0.19171	32.9494	42332.7	1.63295	0.000738128	31.4014	73174.8	1.63295	-0.00162
1.90231	0.04441	34.0773	89690.6	1.9023	0.00237	33.0336	61267.3	1.9023	0.19545	32.9662	44723.7	1.64979	0.00070932	31.4351	73025	1.64979	-0.0016
1.91914	0.04575	34.0942	94392	1.91914	0.00232	33.0504	63700.5	1.91914	0.19906	32.9831	39311	1.66662	0.000728352	31.4688	75113.6	1.66662	-0.00157
1.93597	0.04636	34.111	95239.6	1.93597	0.00195	33.0672	61535.4	1.93597	0.20493	32.9999	33837.6	1.68346	0.000884409	31.5024	74191.9	1.68346	-0.00154
1.95281	0.04597	34.1278	100522	1.95281	0.00212	33.0841	57345	1.95281	0.2063	33.0167	36960.9	1.70029	0.00115	31.5361	69082.5	1.70029	-0.000917634
1.96964	0.04557	34.1447	100107	1.96964	0.00233	33.1009	56556.5	1.96964	0.20768	33.0336	39558.1	1.71712	0.00143	31.5698	63931.2	1.71712	-0.000768388
1.98648	0.04512	34.1615	80847.3	1.98648	0.00233	33.1177	54128.7	1.98648	0.21063	33.0504	40131.8	1.73396	0.00153	31.6035	60230.7	1.73396	-0.000725933
2.00331	0.04468	34.1783	68153	2.00331	0.00206	33.1346	54010.8	2.00331	0.21618	33.0672	39581.2	1.75079	0.0014	31.6371	54576.1	1.75079	-0.000814088
2.02015	0.04366	34.1952	72708.5	2.02015	0.00179	33.1514	54032.4	2.02015	0.21931	33.0841	46039.4	1.76763	0.00107	31.6708	51646.4	1.76763	-0.000902242
2.03698	0.04399	34.212	75193.2	2.03698	0.000976145	33.1683	52092.3	2.03698	0.22335	33.1009	70126	1.78446	0.00063528	31.7045	51529.9	1.78446	-0.00112
2.05382	0.04626	34.2288	76167.6	2.05382	0.000722979	33.1851	52094.1	2.05382	0.22747	33.1177	79694.6	1.8013	0.000341682	31.7381	60984	1.8013	-0.00104
2.08749	0.04608	34.2625	80470.8	2.08748	0.000663378	33.2188	50700.1	2.08748	0.2342	33.1514	53312.2	1.81813	0.000383669	31.7718	64299.9	1.81813	-0.00112
2.13799	0.04366	34.313	105294	2.13799	0.000376648	33.2692	54057.9	2.13799	0.24329	33.2019	74501.8	1.83497	0.000510567	31.8055	63322.4	1.83497	-0.0012
2.15482	0.04288	34.3298	102293	2.15482	0.000525083	33.2861	53823.1	2.15482	0.24754	33.2188	59390.8	1.8518	0.000594968	31.8391	61630.8	1.8518	-0.00136
2.17166	0.0411			2.17166	0.0013	33.3029	48813.6	2.17166	0.25111	33.2356	48237.5	1.86864	0.000712059	31.8728	62725.8	1.86864	-0.00149
2.18849	0.04306			2.18849	0.0012	33.3198	51224.6	2.18849	0.25402	33.2524	37137.3	1.88547	0.000719409	31.9065	69142.6	1.88547	-0.000850277
2.20533	0.04359			2.20533	0.0011	33.3366	60563.5	2.20533	0.25965	33.2692	57522.5	1.9023	0.000598533	31.9401	73008.4	1.90231	-0.000563138
2.22216	0.0436			2.22216	0.000729484	33.3534	63262.3	2.22216	0.26415	33.2861	44100.5	1.91914	0.000458354	31.9738	76258.1	1.91914	-0.000672957
2.239	0.04327			2.239	0.000185008	33.3703	63785.8	2.239	0.2657	33.3029	34725.4	1.93597	0.000291868	32.0075	80903.3	1.93597	-0.000782776
2.25583	0.04294			2.25583	-0.000178162	33.3871	64022.8	2.25583	0.26843	33.3198	26344.5	1.95281	0.000148097	32.0412	75324.7	1.95281	-0.00102
2.27267	0.04228			2.27266	0.000390581	33.4039	62380.2	2.27266	0.27251	33.3366	39992.8	1.96964	0.000152826	32.0748	76170.2	1.96964	-0.00178
2.2895	0.04093			2.2895	0.00121	33.4208	56695.2	2.2895	0.27412	33.3534	40172.5	1.98648	0.000428476	32.1085	77347.1	1.98648	-0.00185
2.30633	0.04283			2.30633	0.00123	33.4376	67172.3	2.30633	0.27769	33.3703	40802.5	2.00331	0.000800693	32.1422	79136.2	2.00331	-0.0018
2.32317	0.04365			2.32317	0.00163	33.4544	64544.2	2.32317	0.28202	33.3871	39118.9	2.02015	0.000992302	32.1758	75035.6	2.02015	-0.00171
2.34	0.04447			2.34	0.00176	33.4713	61315.4	2.34	0.28593	33.4039	85850.1	2.03698	0.00102	32.2095	61213.9	2.03698	-0.0017
2.47468	0.04379			2.47468	0.00475	33.6059	83562.9	2.47468	0.31929	33.5386	46640.9	2.05382	0.00106	32.2432	54181.2	2.05382	-0.0018
2.49152	0.04339			2.49151	0.00415	33.6228	82676.7	2.49151	0.32228			2.07065	0.000860757	32.2768	51631.8	2.07065	-0.0019
2.50835	0.04229			2.50835	0.00355	33.6396	77568.2	2.50835	0.32623			2.08748	0.000580951	32.3105	55596.4	2.08749	-0.00154
2.52518	0.03987			2.52518	0.00234	33.6564	81767.6	2.52518	0.33065			2.10432	0.000316664	32.3442	59423	2.10432	-0.00147
2.54202	0.03732			2.54202	0.00231	33.6733	82355.3	2.54202	0.33422			2.12115	0.000178263	32.3779	60399.2	2.12115	-0.00149
2.55885	0.03768			2.55885	0.00228	33.6901	82949.7	2.55885	0.33815			2.13799	4.46597e-05	32.4115	58347.3	2.13799	-0.00152
2.57569	0.03797			2.57569	0.00207	33.7069	80962.6	2.57569	0.34253			2.15482	-4.65927e-05	32.4452	57579.7	2.15482	-0.00155
2.59252	0.03792			2.59252	0.00189	33.7238	74496.7	2.59252	0.34548			2.17166	-5.88667e-05	32.4789	57217.5	2.17166	-0.00159
2.60936	0.03786			2.60936	0.00175	33.7406	71540	2.60936	0.34975			2.18849	-2.83498e-05	32.5125	60404.3	2.18849	-0.00203
2.62619	0.03868			2.62619	0.00161	33.7575	73418	2.62619	0.35582			2.20533	2.25965e-05	32.5462	62160.2	2.20533	-0.00224
2.64303	0.04008			2.64303	0.00119	33.7743	74935.2	2.64303	0.36224			2.22216	7.108e-05	32.5799	56251.7	2.22216	-0.00229
2.65986	0.04022			2.65986	0.000873656			2.65986	0.36617			2.239	0.000107629	32.6135	53030.1	2.239	-0.00203
2.6767	0.04035			2.67669	0.000575249			2.67669	0.36812			2.25583	0.000110168	32.6472	53668.1	2.25583	-0.00185
2.69353	0.04091			2.69353	2.45072e-05			2.69353	0.37224			2.27266	0.000111911	32.6809	50047.7	2.27267	-0.00163
2.71036	0.04069			2.71036	-0.000519849			2.71036	0.37555			2.2895	0.000127107	32.7145	49651.4	2.2895	-0.00125
2.7272	0.04047			2.7272	-0.00173			2.7272	0.38057			2.30633	0.000137674	32.7482	57988.1	2.30633	-0.00134
2.74403	0.03899			2.74403	-0.00249			2.74403	0.3894			2.32317	0.000149042	32.7819	64700.4	2.32317	-0.00143
2.76087	0.03302			2.76087	-0.00241			2.76087	0.39563			2.34	0.000170001	32.8156	66689.9	2.34	-0.00165
2.7777	0.03217			2.7777	-0.00104			2.7777	0.39664			2.35684	0.000142712	32.8492	68089.5	2.35684	-0.00162
2.79454	0.03368			2.79454	-0.000613892			2.79454	0.39829			2.37367	6.83835e-05	32.8829	67252	2.37367	-0.00155
2.81137	0.03519			2.81137	-0.000650959			2.81137	0.40265			2.39051	2.30329e-05	32.9166	67263.7	2.39051	-0.00149
2.82821	0.03552			2.82821	-0.000688027			2.82821	0.40507			2.40734	1.95723e-06	32.9502	66511.5	2.40734	-0.000816703
2.84504	0.03552			2.84504	-0.000771163			2.84504	0.40727			2.42418	9.52219e-06	32.9839	59089.5	2.42418	-0.000398227
2.86188	0.03553			2.86187	-0.00116			2.86187	0.4138			2.44101	1.49391e-05	33.0176	56820.3	2.44101	-0.00024673
2.87871	0.03466			2.87871	-0.00123			2.87871	0.41863			2.45784	0.000120052	33.0512	56458.4	2.45785	-0.000231229
2.89554	0.0338			2.89554	-0.0013			2.89554	0.42117			2.47468	0.000241205	33.0849	57356.1	2.47468	-0.000215728
2.91238	0.03191			2.91238	-0.0025			2.91238	0.42715			2.49151	0.000302732	33.1186	50489.5	2.49151	-0.000306888
2.92921	0.03176			2.92921	-0.00363			2.92921	0.43398			2.50835	0.000250412	33.1522	48159.2	2.50835	-0.000398047
2.94605	0.03242			2.94605	-0.00368			2.94605	0.44038			2.52518	0.000117636	33.1859	49931.4	2.52518	-0.000858136
2.96288	0.03245			2.96288	-0.00373			2.96288	0.4435			2.54202	-0.000106164	33.2196	56886.9	2.54202	-0.00189
2.97972	0.03248			2.97972	-0.00395			2.97972	0.44519			2.55885	-0.00030329	33.2532	60868.4	2.55885	-0.00196
2.99655	0.03283			2.99655	-0.00381			2.99655	0.44976			2.57569	-0.000432877	33.2869	57899	2.57569	-0.00178
3.01339	0.0326			3.01339	-0.0038			3.01339	0.45623			2.59252	-0.0004015	33.3206	52609.5	2.59252	-0.00156
3.03022	0.03238			3.03022	-0.0038			3.03022	0.46073			2.60936	-0.000145966	33.3543	50645.7	2.60936	-0.00111
3.04706	0.03163			3.04705	-0.0031			3.04705	0.46343			2.62619	9.95162e-05	33.3879	47412.9	2.62619	-0.000803044
3.06389	0.03293			3.06389	-0.00306			3.06389	0.4674			2.64302	0.00015274	33.4216	37159.4	2.64303	-0.000745286
3.08072	0.03327			3.08072	-0.00323			3.08072	0.47154			2.65986	0.000309013	33.4553	33143.1	2.65986	-0.000715759
3.09756	0.0336			3.09756	-0.0034			3.09756	0.47439			2.67669	0.000317827	33.4889	35400.2	2.67669	-0.000796294
3.11439	0.03299			3.11439	-0.00321			3.11439	0.47902			2.69353	0.000295119	33.5226	45520.4	2.69353	-0.000876828
3.13123	0.03238			3.13123	-0.00321			3.13123	0.48389			2.71036	0.000282479	33.5563	42944.8	2.71036	-0.00142
3.14806	0.02976			3.14806	-0.00345			3.14806	0.48821			2.7272	0.00025239	33.5899	40753.1	2.7272	-0.00153
3.1649	0.02933			3.1649	-0.00369			3.1649	0.49473			2.74403	0.000143987	33.6236	34753.6	2.74403	-0.00164
3.18173	0.03244			3.18173	-0.00389			3.18173	0.50043			2.76087	7.99449e-05	33.6573	26524.1	2.76087	-0.00186
3.19857	0.03314			3.19857	-0.00359			3.19857	0.50583			2.7777	9.39568e-05	33.6909	31280.5	2.7777	-0.00229
3.2154	0.0331			3.2154	-0.00349			3.2154	0.51322			2.79454	0.000183373	33.7246	50408.3	2.79454	-0.00185
3.23224	0.03303			3.23223	-0.00348			3.23223	0.51462			2.81137	0.000259544	33.7583	78772.8	2.81137	-0.00159
3.24907	0.03295			3.24907	-0.0035			3.24907	0.51603			2.82821	0.000232656	33.7919	80573.2	2.82821	-0.00155
3.2659	0.03197			3.2659	-0.00353			3.2659	0.51906			2.84504	0.000283306	33.8256	59805.5	2.84504	-0.00152
3.28274	0.03099			3.28274	-0.00363			3.28274	0.52408			2.86187	0.000246485	33.8593	51275.1	2.86187	-0.00141
3.29957	0.03061			3.29957	-0.00366			3.29957	0.52758			2.87871	0.000135081	33.893	35118.3	2.87871	-0.00105
3.31641	0.03248			3.31641	-0.00368			3.31641	0.53164			2.89554	2.24167e-05	33.9266	31613.4	2.89554	-0.000818069
3.33324	0.03315			3.33324	-0.00372			3.33324	0.53884			2.91238	2.80497e-05	33.9603	36509.9	2.91238	-0.000856439
3.35008	0.03403			3.35008	-0.00383			3.35008	0.54188			2.92921	0.000181433	33.994	35958.7	2.92921	-0.00089481
3.36691	0.03463			3.36691	-0.00395			3.36691	0.54492			2.94605	0.000345938			2.94605	-0.00109
3.38375	0.03479			3.38375	-0.0044			3.38375	0.5466			2.96288	0.000577624			2.96288	-0.0011
3.40058	0.03471			3.40058	-0.0042			3.40058	0.55332			2.97972	0.000892822			2.97972	-0.00112
3.41742	0.03463			3.41741	-0.00424			3.41741	0.55987			2.99655	0.00114			2.99655	-0.00103
3.43425	0.02982			3.43425	-0.00428			3.43425	0.56412			3.01339	0.00123			3.01339	-0.000437978
3.45109	0.02714			3.45108	-0.00455			3.45108	0.56722			3.03022	0.00115			3.03022	7.41407e-05
3.46792	0.02619			3.46792	-0.00555			3.46792	0.57202			3.04705	0.000954406			3.04705	-1.39718e-05
3.48475	0.02594			3.48475	-0.00553			3.48475	0.57691			3.06389	0.000761242			3.06389	-0.000102084
3.50159	0.02616			3.50159	-0.00544			3.50159	0.57986			3.08072	0.000690904			3.08072	-0.000488157
3.51842	0.02655			3.51842	-0.00535			3.51842	0.58313			3.09756	0.000578375			3.09756	-0.0011
3.53526	0.02662			3.53526	-0.00548			3.53526	0.58798			3.11439	0.000530683			3.11439	-0.0013
3.55209	0.02668			3.55209	-0.0056			3.55209	0.59295			3.13123	0.000554077			3.13123	-0.00146
3.56893	0.02847			3.56893	-0.00597			3.56893	0.59688			3.14806	0.000629197			3.14806	-0.00153
3.58576	0.02875			3.58576	-0.00616			3.58576	0.59728			3.1649	0.000761623			3.1649	-0.00153
3.6026	0.02863			3.60259	-0.00635			3.60259	0.60131			3.18173	0.00102			3.18173	-0.0015
3.61943	0.0285			3.61943	-0.00661			3.61943	0.60759			3.19857	0.0014			3.19857	-0.00122
3.63627	0.02796			3.63626	-0.00687			3.63626	0.60926			3.2154	0.00171			3.2154	-0.00114
3.6531	0.02663			3.6531	-0.00749			3.6531	0.61325			3.23223	0.00175			3.23224	-0.00117
3.66993	0.02541			3.66993	-0.00735			3.66993	0.62016			3.24907	0.00152			3.24907	-0.00119
3.68677	0.02491			3.68677	-0.00717			3.68677	0.62284			3.2659	0.000944858			3.2659	-0.00124
3.7036	0.02583			3.7036	-0.00724			3.7036	0.62604			3.28274	0.000347485			3.28274	-0.00133
3.72044	0.02528			3.72044	-0.0073			3.72044	0.63087			3.29957	3.16981e-05			3.29957	-0.00089245
3.73727	0.02474			3.73727	-0.0075			3.73727	0.63461			3.31641	-0.000337844			3.31641	-0.000908465
3.75411	0.02363			3.75411	-0.00806			3.75411	0.63973			3.33324	-0.000629238			3.33324	-0.000998873
3.77094	0.02313			3.77094	-0.0076			3.77094	0.64234			3.35008	-0.000763982			3.35008	-0.00109
3.78778	0.02264			3.78777	-0.00725			3.78777	0.64361			3.36691	-0.000833521			3.36691	-0.00134
3.80461	0.02102			3.80461	-0.00722			3.80461	0.64583			3.38375	-0.000800509			3.38375	-0.00153
3.82145	0.01916			3.82144	-0.00718			3.82144	0.64942			3.40058	-0.000664976			3.40058	-0.00162
3.83828	0.02093			3.83828	-0.00646			3.83828	0.65512			3.41741	-0.000593975			3.41742	-0.00177
3.85511	0.02127			3.85511	-0.00619			3.85511	0.65753			3.43425	-0.000667522			3.43425	-0.00175
3.87195	0.02106			3.87195	-0.0063			3.87195	0.65805			3.45108	-0.000645174			3.45108	-0.00173
3.88878	0.02084			3.88878	-0.00641			3.88878	0.66143			3.46792	-0.000679682			3.46792	-0.0017
3.90562	0.02004			3.90562	-0.00692			3.90562	0.66455			3.48475	-0.000707564			3.48475	-0.00168
3.92245	0.02022			3.92245	-0.00709			3.92245	0.6672			3.50159	-0.00075271			3.50159	-0.00172
3.93929	0.02234			3.93929	-0.00726			3.93929	0.67109			3.51842	-0.000739738			3.51842	-0.00175
3.95612	0.02333			3.95612	-0.00792			3.95612	0.67212			3.53526	-0.000717474			3.53526	-0.00143
3.97296	0.02288			3.97296	-0.00897			3.97296	0.6736			3.55209	-0.000726048			3.55209	-0.00135
3.98979	0.02243			3.98979	-0.00988			3.98979	0.67708			3.56893	-0.000768982			3.56893	-0.00135
4.00663	0.02053			4.00662	-0.00986			4.00662	0.6772			3.58576	-0.000810941			3.58576	-0.00135
4.02346	0.01881			4.02346	-0.0099			4.02346	0.67923			3.60259	-0.00078589			3.6026	-0.000843723
4.04029	0.02109			4.04029	-0.00995			4.04029	0.68337			3.61943	-0.000708756			3.61943	-0.000664183
4.05713	0.02199			4.05713	-0.01004			4.05713	0.68602			3.63626	-0.000613079			3.63626	-0.000194284
4.07396	0.02406			4.07396	-0.01101			4.07396	0.69068			3.6531	-0.000511177			3.6531	-6.28634e-05
4.0908	0.024			4.0908	-0.01115			4.0908	0.69288			3.66993	-0.000335494			3.66993	-3.04358e-05
4.10763	0.02369			4.10763	-0.01235			4.10763	0.69304			3.68677	-0.000175703			3.68677	-0.000442187
4.12447	0.02338			4.12447	-0.0133			4.12447	0.69618			3.7036	-6.03065e-05			3.7036	-0.000853938
4.1413	0.02035			4.1413	-0.01461			4.1413	0.69689			3.72044	1.8733e-05			3.72044	-0.000913411
4.15814	0.02242			4.15814	-0.01449			4.15814	0.69696			3.73727	0.000116156			3.73727	-0.000804207
4.17497	0.02258			4.17497	-0.01468			4.17497	0.69703			3.75411	0.000162179			3.75411	-0.000790522
4.19181	0.02209			4.1918	-0.01487			4.1918	0.70094			3.77094	0.000154367			3.77094	-0.000792947
4.20864	0.02159			4.20864	-0.01523			4.20864	0.70385			3.78777	0.000102469			3.78778	-0.000795371
4.22547	0.02244			4.22547	-0.01529			4.22547	0.70407			3.80461	-8.52396e-06			3.80461	-0.00050472
4.24231	0.02273			4.24231	-0.01512			4.24231	0.70387			3.82144	-0.00014699			3.82144	-0.000369162
4.25914	0.02302			4.25914	-0.01514			4.25914	0.70368			3.83828	-0.000301263			3.83828	-0.000586465
4.27598	0.024			4.27598	-0.0156			4.27598	0.70307			3.85511	-0.000451997			3.85511	-0.000803768
4.29281	0.02441			4.29281	-0.01606			4.29281	0.70346			3.87195	-0.000595956			3.87195	-0.00154
4.30965	0.02447			4.30965	-0.01735			4.30965	0.7034			3.88878	-0.00064081			3.88878	-0.00193
4.32648	0.02436			4.32648	-0.018			4.32648	0.70334			3.90562	-0.000607005			3.90562	-0.00189
4.34332	0.02426			4.34332	-0.01811			4.34332	0.70259			3.92245	-0.000579599			3.92245	-0.00132
4.36015	0.02408			4.36015	-0.01822			4.36015	0.70106			3.93929	-0.000481088			3.93929	-0.00144
4.37699	0.02414			4.37698	-0.02016			4.37698	0.70505			3.95612	-0.000293807			3.95612	-0.00155
4.39382	0.02396			4.39382	-0.02098			4.39382	0.70531			3.97295	-0.000149097			3.97296	-0.0018
4.41066	0.02379			4.41065	-0.02109			4.41065	0.70518			3.98979	-0.000120737			3.98979	-0.00232
4.42749	0.02197			4.42749	-0.0212			4.42749	0.70506			4.00662	-0.000147059			4.00662	-0.00248
4.44432	0.02124			4.44432	-0.02144			4.44432	0.70438			4.02346	-0.000136694			4.02346	-0.00226
4.46116	0.015			4.46116	-0.0218			4.46116	0.70281			4.04029	-6.14057e-05			4.04029	-0.00204
4.47799	0.01246			4.47799	-0.0224			4.47799	0.70275			4.05713	6.78674e-05			4.05713	-0.00181
4.49483	0.01697			4.49483	-0.0231			4.49483	0.7027			4.07396	7.70754e-05			4.07396	-0.0017
4.51166	0.01927			4.51166	-0.02449			4.51166	0.70222			4.0908	5.57252e-06			4.0908	-0.00174
4.5285	0.01857			4.5285	-0.02535			4.5285	0.70214			4.10763	1.01645e-05			4.10763	-0.00177
4.54533	0.01787			4.54533	-0.02607			4.54533	0.70097			4.12447	3.38047e-05			4.12447	-0.00204
4.56217	0.01646			4.56216	-0.02711			4.56216	0.69849			4.1413	0.000155555			4.1413	-0.00169
4.579	0.01587			4.579	-0.02747			4.579	0.6964			4.15813	0.000302749			4.15814	-0.00173
4.59584	0.01576			4.59583	-0.02739			4.59583	0.69426			4.17497	0.000515871			4.17497	-0.00177
4.61267	0.01565			4.61267	-0.0278			4.61267	0.69205			4.1918	0.000723138			4.1918	-0.0019
4.6295	0.01335			4.6295	-0.02821			4.6295	0.68922			4.20864	0.000849984			4.20864	-0.00199
4.64634	0.01566			4.64634	-0.02963			4.64634	0.68563			4.22547	0.000890476			4.22547	-0.00192
4.69684	0.01726			4.69684	-0.03136			4.69684	0.67791			4.24231	0.000856482			4.24231	-0.00204
4.71368	0.01701			4.71368	-0.03247			4.71368	0.6754			4.25914	0.000750623			4.25914	-0.00216
4.73051	0.01676			4.73051	-0.03385			4.73051	0.67185			4.27598	0.000576115			4.27598	-0.00201
4.74735	0.01103			4.74734	-0.03467			4.74734	0.6667			4.29281	0.000382656			4.29281	-0.00138
4.76418	0.01173			4.76418	-0.03525			4.76418	0.66626			4.30965	0.000222275			4.30965	-0.00134
4.78102	0.01532			4.78101	-0.03574			4.78101	0.6643			4.32648	0.000113013			4.32648	-0.0013
4.79785	0.01506			4.79785	-0.03621			4.79785	0.65807			4.34331	-8.82605e-07			4.34332	-0.00123
4.81468	0.0148			4.81468	-0.03624			4.81468	0.65377			4.36015	-8.24229e-05			4.36015	-0.00122
4.83152	0.01433			4.83152	-0.03628			4.83152	0.64981			4.37698	-9.4967e-05			4.37699	-0.00123
4.84835	0.01507			4.84835	-0.03722			4.84835	0.64702			4.39382	-4.45317e-05			4.39382	-0.00127
4.86519	0.016			4.86519	-0.03823			4.86519	0.6437			4.41065	-9.89941e-06			4.41065	-0.00132
4.88202	0.01699			4.88202	-0.03917			4.88202	0.63932			4.42749	-1.68058e-05			4.42749	-0.000714084
4.89886	0.01797			4.89886	-0.03959			4.89886	0.63436			4.44432	-1.7988e-05			4.44432	-0.000762461
4.91569	0.01815			4.91569	-0.04047			4.91569	0.63189			4.46116	-1.71217e-05			4.46116	-0.000810837
4.93253	0.01769			4.93252	-0.04206			4.93252	0.62679			4.47799	1.6298e-05			4.47799	-0.000906657
4.94936	0.01722			4.94936	-0.04218			4.94936	0.62234			4.49483	6.81691e-05			4.49483	-0.00106
4.9662	0.01926			4.96619	-0.04229			4.96619	0.61819			4.51166	0.000140038			4.51166	-0.00102
4.98303	0.02057			4.98303	-0.04265			4.98303	0.6134			4.52849	0.000255334			4.5285	-0.001
4.99986	0.02088			4.99986	-0.04397			4.99986	0.60947			4.54533	0.000338968			4.54533	-0.00102
5.0167	0.01984			5.0167	-0.04537			5.0167	0.60397			4.56216	0.000356235			4.56217	-0.00104
5.03353	0.0188			5.03353	-0.04598			5.03353	0.59622			4.579	0.000333428			4.579	-0.00116
5.05037	0.01867			5.05037	-0.04625			5.05037	0.58904			4.59583	0.000257547			4.59583	-0.00108
5.0672	0.01853			5.0672	-0.04702			5.0672	0.5818			4.61267	0.000149418			4.61267	-0.00105
5.08404	0.01791			5.08404	-0.0491			5.08404	0.57407			4.6295	4.9575e-05			4.6295	-0.00143
5.10087	0.01779			5.10087	-0.04973			5.10087	0.56917			4.64634	-4.74283e-05			4.64634	-0.00181
5.11771	0.01726			5.1177	-0.05			5.1177	0.56438			4.66317	-9.79815e-05			4.66317	-0.00183
5.13454	0.01609			5.13454	-0.05035			5.13454	0.55665			4.68001	-6.91985e-05			4.68001	-0.00111
5.15138	0.01582			5.15137	-0.05051			5.15137	0.55155			4.69684	6.64566e-06			4.69684	-0.00093082
5.16821	0.01555			5.16821	-0.05169			5.16821	0.54855			4.71368	5.2869e-05			4.71368	-0.000971516
5.18504	0.01318			5.18504	-0.05232			5.18504	0.54235			4.73051	3.78592e-05			4.73051	-0.00101
5.20188	0.00958			5.20188	-0.05286			5.20188	0.53679			4.74734	-1.10335e-06			4.74735	-0.0011
5.21871	0.01085			5.21871	-0.05409			5.21871	0.53128			4.76418	-8.01198e-05			4.76418	-0.00179
5.23555	0.01432			5.23555	-0.05482			5.23555	0.52359			4.78101	-0.000103907			4.78101	-0.00208
5.25238	0.0144			5.25238	-0.05519			5.25238	0.5175			4.79785	-6.35826e-05			4.79785	-0.00204
5.26922	0.01448			5.26922	-0.05556			5.26922	0.5106			4.81468	-0.000112448			4.81468	-0.00155
5.28605	0.0157			5.28605	-0.05777			5.28605	0.50279			4.83152	-0.000226566			4.83152	-0.00115
5.30289	0.01529			5.30288	-0.05853			5.30288	0.49721			4.84835	-0.00023968			4.84835	-0.00109
5.31972	0.01487			5.31972	-0.05859			5.31972	0.49037			4.86519	-0.00017335			4.86519	-0.00108
5.33656	0.01398			5.33655	-0.05865			5.33655	0.48249			4.88202	9.71733e-06			4.88202	-0.00114
5.35339	0.01383			5.35339	-0.05907			5.35339	0.47613			4.89886	0.000165185			4.89886	-0.00119
5.37023	0.01369			5.37022	-0.05977			5.37022	0.46899			4.91569	0.000283889			4.91569	-0.000950167
5.38706	0.01325			5.38706	-0.06018			5.38706	0.45989			4.93252	0.000441654			4.93253	-0.000569309
5.40389	0.01329			5.40389	-0.06102			5.40389	0.4528			4.94936	0.000547249			4.94936	-0.000662663
5.42073	0.01344			5.42073	-0.06136			5.42073	0.44714			4.96619	0.000594079			4.96619	-0.000756016
5.43756	0.01293			5.43756	-0.06203			5.43756	0.44139			4.98303	0.00052702			4.98303	-0.00108
5.4544	0.01241			5.4544	-0.06351			5.4544	0.43315			4.99986	0.000238709			4.99986	-0.00163
5.47123	0.0129			5.47123	-0.06395			5.47123	0.42491			5.0167	-0.000298384			5.0167	-0.00239
5.48807	0.01288			5.48807	-0.06406			5.48807	0.41829			5.03353	-0.000927785			5.03353	-0.00252
5.5049	0.01287			5.5049	-0.06418			5.5049	0.41226			5.05037	-0.00137			5.05037	-0.0022
5.52174	0.0161			5.52173	-0.06533			5.52173	0.40523			5.0672	-0.00168			5.0672	-0.00165
5.53857	0.02124			5.53857	-0.06617			5.53857	0.39774			5.08404	-0.00187			5.08404	-0.00122
5.55541	0.02188			5.5554	-0.06621			5.5554	0.39199			5.10087	-0.00198			5.10087	-0.00113
5.57224	0.02214			5.57224	-0.06624			5.57224	0.38564			5.1177	-0.00207			5.11771	-0.00125
5.58907	0.02241			5.58907	-0.06727			5.58907	0.3791			5.13454	-0.0021			5.13454	-0.00137
5.60591	0.0218			5.60591	-0.06788			5.60591	0.37374			5.15137	-0.00216			5.15137	-0.00173
5.62274	0.02119			5.62274	-0.06817			5.62274	0.36628			5.16821	-0.00221			5.16821	-0.00124
5.63958	0.01998			5.63958	-0.06847			5.63958	0.35787			5.18504	-0.00224			5.18504	-0.00102
5.65641	0.01774			5.65641	-0.07013			5.65641	0.34999			5.20188	-0.00218			5.20188	-0.000809061
5.67325	0.01819			5.67325	-0.07015			5.67325	0.34294			5.21871	-0.00209			5.21871	-0.000610991
5.69008	0.01821			5.69008	-0.07042			5.69008	0.33594			5.23555	-0.00204			5.23555	-0.000635928
5.70692	0.01599			5.70691	-0.07069			5.70691	0.32868			5.25238	-0.00195			5.25238	-0.000660865
5.72375	0.01377			5.72375	-0.07111			5.72375	0.32154			5.26922	-0.00186			5.26922	-0.00074262
5.74059	0.01264			5.74058	-0.07122			5.74058	0.31614			5.28605	-0.00179			5.28605	-0.000816168
5.75742	0.01239			5.75742	-0.07133			5.75742	0.31335			5.30288	-0.00175			5.30289	-0.000589883
5.77425	0.01213			5.77425	-0.07185			5.77425	0.30483			5.31972	-0.00167			5.31972	-0.000581458
5.79109	0.0114			5.79109	-0.0732			5.79109	0.29782			5.33655	-0.00152			5.33655	-0.000573034
5.80792	0.01213			5.80792	-0.07373			5.80792	0.29205			5.35339	-0.00142			5.35339	-0.00055761
5.82476	0.01243			5.82476	-0.07478			5.82476	0.28349			5.37022	-0.00139			5.37022	-0.000448501
5.84159	0.01388			5.84159	-0.07537			5.84159	0.27731			5.38706	-0.0013			5.38706	-0.000123916
5.85843	0.01348			5.85843	-0.07571			5.85843	0.27112			5.40389	-0.0012			5.40389	-0.000152882
5.87526	0.01308			5.87526	-0.07606			5.87526	0.26575			5.42073	-0.00113			5.42073	-0.000181847
5.8921	0.01222			5.89209	-0.07674			5.89209	0.26009			5.43756	-0.00112			5.43756	-0.000302204
5.90893	0.01068			5.90893	-0.07686			5.90893	0.25315			5.4544	-0.00113			5.4544	-0.000492943
5.92577	0.0099			5.92576	-0.07656			5.92576	0.24853			5.47123	-0.00116			5.47123	-0.000636805
5.9426	0.00912			5.9426	-0.0765			5.9426	0.24332			5.48806	-0.00121			5.48807	-0.000860303
5.95943	0.00938			5.95943	-0.07707			5.95943	0.2374			5.5049	-0.00124			5.5049	-0.00118
5.97627	0.01188			5.97627	-0.07763			5.97627	0.23063			5.52173	-0.00124			5.52173	-0.000923075
5.9931	0.01402			5.9931	-0.07748			5.9931	0.22219			5.53857	-0.00123			5.53857	-0.000912914
6.00994	0.01412			6.00994	-0.07632			6.00994	0.2173			5.5554	-0.00123			5.5554	-0.000946371
6.02677	0.01406			6.02677	-0.07646			6.02677	0.21253			5.57224	-0.00118			5.57224	-0.000979829
6.04361	0.01399			6.04361	-0.07661			6.04361	0.20801			5.58907	-0.000995013			5.58907	-0.00102
6.06044	0.01371			6.06044	-0.07705			6.06044	0.20288			5.60591	-0.000770653			5.60591	-0.000967691
6.07728	0.01343			6.07727	-0.0764			6.07727	0.19914			5.62274	-0.000613463			5.62274	-0.000933463
6.09411	0.01284			6.09411	-0.07644			6.09411	0.19418			5.63958	-0.000521596			5.63958	-0.000948423
6.11095	0.01251			6.11094	-0.07649			6.11094	0.18504			5.65641	-0.000367895			5.65641	-0.00101
6.12778	0.01116			6.12778	-0.07661			6.12778	0.17838			5.67324	-0.000273422			5.67325	-0.00107
6.14462	0.00849			6.14461	-0.07708			6.14461	0.17389			5.69008	-0.000200633			5.69008	-0.00119
6.16145	0.01051			6.16145	-0.07756			6.16145	0.17078			5.70691	-0.000137901			5.70692	-0.00147
6.17828	0.01038			6.17828	-0.07811			6.17828	0.16521			5.72375	-3.55882e-05			5.72375	-0.00135
6.19512	0.01025			6.19512	-0.07739			6.19512	0.1588			5.74058	7.57129e-05			5.74058	-0.00131
6.21195	0.00994			6.21195	-0.07685			6.21195	0.15544			5.75742	0.000123662			5.75742	-0.00127
6.22879	0.00471			6.22879	-0.07687			6.22879	0.14894			5.77425	4.03745e-05			5.77425	-0.00116
6.24562	0.00561			6.24562	-0.07643			6.24562	0.1439			5.79109	-0.000153803			5.79109	-0.00102
6.26246	0.00846			6.26245	-0.07627			6.26245	0.14015			5.80792	-0.000425555			5.80792	-0.000810316
6.27929	0.00963			6.27929	-0.07622			6.27929	0.1353			5.82476	-0.000714174			5.82476	-0.000827659
6.29613	0.0092			6.29612	-0.07654			6.29612	0.13221			5.84159	-0.000932885			5.84159	-0.000929293
6.31296	0.00877			6.31296	-0.07686			6.31296	0.12725			5.85842	-0.00108			5.85843	-0.000988827
6.3298	0.00823			6.32979	-0.07544			6.32979	0.12099			5.87526	-0.000929426			5.87526	-0.00124
6.34663	0.00956			6.34663	-0.07532			6.34663	0.11889			5.89209	-0.000640797			5.8921	-0.00121
6.36346	0.01206			6.36346	-0.0752			6.36346	0.11659			5.90893	-0.000527169			5.90893	-0.000998752
6.3803	0.01146			6.3803	-0.07514			6.3803	0.10955			5.92576	-0.000612961			5.92576	-0.00058975
6.39713	0.01087			6.39713	-0.07509			6.39713	0.10393			5.9426	-0.000902978			5.9426	-0.000190075
6.41397	0.00864			6.41397	-0.0749			6.41397	0.10204			5.95943	-0.00161			5.95943	-3.87232e-05
6.4308	0.00543			6.4308	-0.0734			6.4308	0.09795			5.97627	-0.00241			5.97627	-1.85648e-05
6.44764	0.0045			6.44763	-0.07293			6.44763	0.09466			5.9931	-0.00303			5.9931	0.000198422
6.46447	0.00637			6.46447	-0.07193			6.46447	0.09464			6.00994	-0.00356			6.00994	0.000413056
6.48131	0.00788			6.4813	-0.07144			6.4813	0.09047			6.02677	-0.00376			6.02677	0.000464913
6.49814	0.0081			6.49814	-0.07138			6.49814	0.08485			6.0436	-0.00361			6.04361	0.000130804
6.51498	0.01062			6.51497	-0.07021			6.51497	0.08121			6.06044	-0.00322			6.06044	-0.000203305
6.53181	0.01064			6.53181	-0.06979			6.53181	0.07985			6.07727	-0.0029			6.07728	-0.000675282
6.54864	0.01066			6.54864	-0.06937			6.54864	0.07624			6.09411	-0.00264			6.09411	-0.000486771
6.56548	0.01247			6.56548	-0.06924			6.56548	0.07211			6.11094	-0.00226			6.11094	-0.000304938
6.58231	0.01354			6.58231	-0.06794			6.58231	0.06958			6.12778	-0.002			6.12778	-0.000348906
6.59915	0.01461			6.59915	-0.06683			6.59915	0.06579			6.14461	-0.00186			6.14461	-0.000392874
6.61598	0.01471			6.61598	-0.06586			6.61598	0.05932			6.16145	-0.00186			6.16145	-0.000560701
6.63282	0.01447			6.63281	-0.06532			6.63281	0.05306			6.17828	-0.00192			6.17828	-0.00101
6.64965	0.01424			6.64965	-0.0651			6.64965	0.05194			6.19512	-0.00211			6.19512	-0.00111
6.66649	0.01379			6.66648	-0.06502			6.66648	0.05064			6.21195	-0.00236			6.21195	-0.00136
6.68332	0.01222			6.68332	-0.06416			6.68332	0.04933			6.22878	-0.00254			6.22879	-0.00153
6.70016	0.01205			6.70015	-0.06343			6.70015	0.04582			6.24562	-0.00266			6.24562	-0.00157
6.71699	0.01189			6.71699	-0.06342			6.71699	0.04515			6.26245	-0.00276			6.26246	-0.0016
6.73382	0.0086			6.73382	-0.06272			6.73382	0.0426			6.27929	-0.00273			6.27929	-0.00155
6.75066	0.00856			6.75066	-0.06187			6.75066	0.03853			6.29612	-0.00267			6.29612	-0.00154
6.76749	0.0099			6.76749	-0.06087			6.76749	0.03566			6.31296	-0.00265			6.31296	-0.00153
6.78433	0.01039			6.78433	-0.0605			6.78433	0.03484			6.32979	-0.00266			6.32979	-0.00147
6.80116	0.00986			6.80116	-0.06029			6.80116	0.03322			6.34663	-0.00278			6.34663	-0.00122
6.818	0.00933			6.81799	-0.0591			6.81799	0.02986			6.36346	-0.00298			6.36346	-0.00109
6.83483	0.0081			6.83483	-0.0581			6.83483	0.02827			6.3803	-0.00314			6.3803	-0.00109
6.85167	0.00621			6.85166	-0.05748			6.85166	0.02786			6.39713	-0.00318			6.39713	-0.00109
6.8685	0.00432			6.8685	-0.0571			6.8685	0.02556			6.41397	-0.00309			6.41397	-0.00109
6.88534	-0.00142			6.88533	-0.056			6.88533	0.02237			6.4308	-0.00304			6.4308	-0.00112
6.90217	0.00278			6.90217	-0.05474			6.90217	0.02163			6.44763	-0.00291			6.44764	-0.00115
6.919	0.00388			6.919	-0.05455			6.919	0.01923			6.46447	-0.00278			6.46447	-0.001
6.93584	0.00498			6.93584	-0.0534			6.93584	0.01679			6.4813	-0.00271			6.4813	-0.000665175
6.95267	0.00685			6.95267	-0.05182			6.95267	0.01432			6.49814	-0.00265			6.49814	-0.000516138
6.96951	0.00672			6.96951	-0.05091			6.96951	0.01252			6.51497	-0.00259			6.51497	-0.000832098
6.98634	0.00658			6.98634	-0.04963			6.98634	0.01007			6.53181	-0.00253			6.53181	-0.00115
7.00318	0.0056			7.00318	-0.04889			7.00318	0.00603			6.54864	-0.0025			6.54864	-0.00164
7.02001	0.00432			7.02001	-0.04755			7.02001	0.00343			6.56548	-0.00249			6.56548	-0.00194
7.03685	0.00388			7.03684	-0.04556			7.03684	0.00159			6.58231	-0.0025			6.58231	-0.00218
7.05368	0.00392			7.05368	-0.04475			7.05368	0.00121			6.59915	-0.00256			6.59915	-0.00212
7.07052	0.00603			7.07051	-0.04464			7.07051	-9.0233e-05			6.61598	-0.00265			6.61598	-0.00171
7.08735	0.00577			7.08735	-0.04326			7.08735	-0.00139			6.63281	-0.00273			6.63282	-0.00175
7.10419	0.0055			7.10418	-0.04229			7.10418	-0.00454			6.64965	-0.0028			6.64965	-0.00179
7.12102	0.0046			7.12102	-0.04185			7.12102	-0.00426			6.66648	-0.00287			6.66648	-0.00187
7.13785	0.00294			7.13785	-0.03997			7.13785	-0.00466			6.68332	-0.00294			6.68332	-0.00133
7.15469	0.00403			7.15469	-0.03914			7.15469	-0.00506			6.70015	-0.00293			6.70015	-0.000511182
7.17152	0.00432			7.17152	-0.03831			7.17152	-0.006			6.71699	-0.00284			6.71699	-0.000273238
7.18836	0.00359			7.18836	-0.03757			7.18836	-0.00601			6.73382	-0.00275			6.73382	-0.00022616
7.20519	0.00286			7.20519	-0.03649			7.20519	-0.00601			6.75066	-0.00277			6.75066	-0.000179081
7.22203	0.00111			7.22202	-0.03622			7.22202	-0.01035			6.76749	-0.00274			6.76749	0.000482556
7.23886	-0.00196			7.23886	-0.03562			7.23886	-0.01286			6.78433	-0.00275			6.78433	0.000394519
7.2557	-0.0037			7.25569	-0.03512			7.25569	-0.0133			6.80116	-0.00265			6.80116	0.000306481
7.27253	-0.00315			7.27253	-0.03304			7.27253	-0.01397			6.81799	-0.00238			6.818	3.74278e-05
7.28937	5.21469e-05			7.28936	-0.03284			7.28936	-0.01399			6.83483	-0.00203			6.83483	-0.000228338
7.3062	0.00156			7.3062	-0.03253			7.3062	-0.014			6.85166	-0.0018			6.85167	-0.000269126
7.32303	0.00205			7.32303	-0.03081			7.32303	-0.01412			6.8685	-0.00154			6.8685	-0.000309914
7.33987	0.00241			7.33987	-0.02945			7.33987	-0.01561			6.88533	-0.0013			6.88533	-0.00062244
7.3567	0.00353			7.3567	-0.02872			7.3567	-0.01903			6.90217	-0.00116			6.90217	-0.000859999
7.37354	0.00392			7.37354	-0.02818			7.37354	-0.01898			6.919	-0.00106			6.919	-0.00106
7.39037	0.00404			7.39037	-0.02664			7.39037	-0.0196			6.93584	-0.00103			6.93584	-0.00103
7.40721	0.00399			7.4072	-0.02637			7.4072	-0.02022			6.95267	-0.00106			6.95267	-0.00104
7.42404	0.00393			7.42404	-0.02598			7.42404	-0.02322			6.96951	-0.00109			6.96951	-0.00105
7.44088	0.00518			7.44087	-0.02517			7.44087	-0.02404			6.98634	-0.00112			6.98634	-0.000586167
7.45771	0.00428			7.45771	-0.02374			7.45771	-0.02485			7.00317	-0.00117			7.00318	-0.000331697
7.47455	0.00339			7.47454	-0.02123			7.47454	-0.02599			7.02001	-0.00122			7.02001	-0.000236485
7.49138	0.00158			7.49138	-0.01964			7.49138	-0.02607			7.03684	-0.00125			7.03685	-0.000274863
7.50821	0.00299			7.50821	-0.01921			7.50821	-0.02898			7.05368	-0.00131			7.05368	-0.000313242
7.52505	0.00303			7.52505	-0.01911			7.52505	-0.02933			7.07051	-0.00148			7.07051	-0.000176026
7.54188	0.00261			7.54188	-0.01842			7.54188	-0.02967			7.08735	-0.00176			7.08735	1.27891e-05
7.55872	0.0022			7.55872	-0.01841			7.55872	-0.03307			7.10418	-0.00205			7.10418	-8.30379e-05
7.57555	0.00121			7.57555	-0.0184			7.57555	-0.03034			7.12102	-0.00224			7.12102	-0.000178865
7.59239	0.00199			7.59238	-0.01778			7.59238	-0.02929			7.13785	-0.00242			7.13785	-0.000357855
7.60922	0.00197			7.60922	-0.01772			7.60922	-0.02998			7.15469	-0.00269			7.15469	-0.000604836
7.62606	0.00192			7.62605	-0.01766			7.62605	-0.03068			7.17152	-0.00288			7.17152	-0.00105
7.64289	0.00186			7.64289	-0.01725			7.64289	-0.0312			7.18835	-0.00304			7.18836	-0.000611597
7.65973	0.00177			7.65972	-0.01605			7.65972	-0.03156			7.20519	-0.00314			7.20519	-0.000436654
7.67656	0.00168			7.67656	-0.01536			7.67656	-0.03245			7.22202	-0.00322			7.22203	-0.000261711
7.69339	0.00367			7.69339	-0.01504			7.69339	-0.0319			7.23886	-0.00324			7.23886	-0.000261524
7.71023	0.0042			7.71023	-0.0145			7.71023	-0.03302			7.25569	-0.00322			7.25569	-0.000292331
7.72706	0.00413			7.72706	-0.01368			7.72706	-0.03413			7.27253	-0.00315			7.27253	-0.000323139
7.7439	0.00405			7.7439	-0.01305			7.7439	-0.03657			7.28936	-0.00303			7.28936	-0.000382709
7.76073	0.00207			7.76073	-0.0129			7.76073	-0.03729			7.3062	-0.00294			7.3062	-0.000404739
7.77757	0.000757128			7.77756	-0.01232			7.77756	-0.03794			7.32303	-0.0029			7.32303	-0.000426769
7.7944	0.00136			7.7944	-0.01245			7.7944	-0.04088			7.33987	-0.00288			7.33987	-0.000954817
7.81124	0.00257			7.81123	-0.01258			7.81123	-0.03994			7.3567	-0.00292			7.3567	-0.00133
7.82807	0.00267			7.82807	-0.01294			7.82807	-0.03975			7.37353	-0.00291			7.37354	-0.0013
7.84491	0.00611			7.8449	-0.01092			7.8449	-0.03955			7.39037	-0.00284			7.39037	-0.00124
7.86174	0.00612			7.86174	-0.01049			7.86174	-0.03878			7.4072	-0.00276			7.40721	-0.000813307
7.87857	0.00608			7.87857	-0.01005			7.87857	-0.03844			7.42404	-0.0028			7.42404	-0.000816592
7.89541	0.00601			7.89541	-0.00999			7.89541	-0.03829			7.44087	-0.00286			7.44087	-0.000819876
7.91224	0.00595			7.91224	-0.00973			7.91224	-0.03814			7.45771	-0.00307			7.45771	-0.000757583
7.92908	0.00201			7.92908	-0.00946			7.92908	-0.03762			7.47454	-0.00334			7.47454	-0.00069529
7.94591	0.00205			7.94591	-0.00906			7.94591	-0.03781			7.49138	-0.0035			7.49138	-0.000651753
7.96275	0.00574			7.96274	-0.00751			7.96274	-0.03799			7.50821	-0.00357			7.50821	-0.000426655
7.97958	0.0058			7.97958	-0.0064			7.97958	-0.03841			7.52505	-0.00358			7.52505	-0.000417606
7.99642	0.00492			7.99641	-0.00601			7.99641	-0.03904			7.54188	-0.00353			7.54188	-0.000433484
8.01325	0.00404			8.01325	-0.00537			8.01325	-0.04031			7.55871	-0.00341			7.55872	-0.000501612
8.03009	0.00226			8.03008	-0.00544			8.03008	-0.04158			7.57555	-0.00333			7.57555	-0.000569741
8.04692	0.00193			8.04692	-0.0055			8.04692	-0.04168			7.59238	-0.00333			7.59239	1.28348e-05
8.06376	0.0016			8.06375	-0.00596			8.06375	-0.03978			7.60922	-0.0034			7.60922	0.00181
8.08059	-5.40674e-06			8.08059	-0.0052			8.08059	-0.03976			7.62605	-0.00354			7.62605	0.00154
8.09742	0.000574775			8.09742	-0.00492			8.09742	-0.03975			7.64289	-0.00368			7.64289	0.00127
8.11426	0.000572886			8.11426	-0.00464			8.11426	-0.04029			7.65972	-0.0037			7.65972	0.000618671
8.13109	0.000520538			8.13109	-0.00369			8.13109	-0.04265			7.67656	-0.00367			7.67656	-6.9111e-05
8.14793	1.90017e-05			8.14792	-0.00224			8.14792	-0.04526			7.69339	-0.00373			7.69339	-0.000330312
8.16476	-0.000482535			8.16476	-0.0022			8.16476	-0.04622			7.71023	-0.00364			7.71023	-0.000558519
8.1816	0.000816648			8.18159	-0.00216			8.18159	-0.04719			7.72706	-0.00352			7.72706	-0.000992806
8.19843	0.00141			8.19843	-0.00157			8.19843	-0.0512			7.74389	-0.00341			7.7439	-0.0017
8.21527	0.00103			8.21526	-0.00115			8.21526	-0.04766			7.76073	-0.00332			7.76073	-0.00193
8.2321	0.000638703			8.2321	-0.000811439			8.2321	-0.04629			7.77756	-0.00318			7.77757	-0.00167
8.24894	0.000636654			8.24893	-0.000559672			8.24893	-0.04492			7.7944	-0.0031			7.7944	-0.00167
8.26577	0.00144			8.26577	-0.000283627			8.26577	-0.04562			7.81123	-0.00306			7.81123	-0.00162
8.2826	0.00112			8.2826	-0.000163708			8.2826	-0.04632			7.82807	-0.00304			7.82807	-0.00135
8.29944	0.000807052			8.29944	-4.37882e-05			8.29944	-0.04839			7.8449	-0.00309			7.8449	-0.000603492
8.31627	-1.6705e-05			8.31627	0.000764531			8.31627	-0.04768			7.86174	-0.00318			7.86174	-0.000377233
8.33311	-0.000856398			8.3331	0.000831869			8.3331	-0.04688			7.87857	-0.00332			7.87857	-0.000314915
8.34994	-0.0017			8.34994	0.000899207			8.34994	-0.04608			7.89541	-0.00345			7.89541	-0.000524303
8.36678	-0.00218			8.36677	0.00171			8.36677	-0.04448			7.91224	-0.0035			7.91224	-0.000733691
8.38361	-0.00118			8.38361	0.00269			8.38361	-0.04378			7.92907	-0.00347			7.92908	-0.000985418
8.40045	-0.00016967			8.40044	0.00297			8.40044	-0.04443			7.94591	-0.00343			7.94591	-0.000946647
8.41728	0.000615003			8.41728	0.00333			8.41728	-0.04508			7.96274	-0.00337			7.96275	-0.00093352
8.43412	0.00112			8.43411	0.0033			8.43411	-0.04718			7.97958	-0.00325			7.97958	-0.000920392
8.45095	0.000989238			8.45095	0.00327			8.45095	-0.0483			7.99641	-0.00308			7.99642	-0.000427109
8.46778	0.000861055			8.46778	0.00296			8.46778	-0.04797			8.01325	-0.00296			8.01325	0.000117812
8.48462	0.000627002			8.48462	0.00335			8.48462	-0.04872			8.03008	-0.00289			8.03008	1.08608e-05
8.50145	0.00012121			8.50145	0.00445			8.50145	-0.04946			8.04692	-0.00284			8.04692	-9.60908e-05
8.51829	-0.000384583			8.51829	0.00453			8.51829	-0.05108			8.06375	-0.00286			8.06375	-0.000355876
8.53512	-0.00249			8.53512	0.00461			8.53512	-0.04624			8.08059	-0.00289			8.08059	-0.000396709
8.55196	0.000414728			8.55195	0.00512			8.55195	-0.04542			8.09742	-0.00288			8.09742	-0.000671756
8.56879	0.003			8.56879	0.00596			8.56879	-0.04696			8.11425	-0.00277			8.11426	-0.000941869
8.58563	0.00959			8.58562	0.00631			8.58562	-0.0485			8.13109	-0.00263			8.13109	-0.00135
8.60246	0.01982			8.60246	0.00632			8.60246	-0.05166			8.14792	-0.0025			8.14793	-0.00137
8.6193	0.02726			8.61929	0.00632			8.61929	-0.05248			8.16476	-0.0024			8.16476	-0.0014
8.63613	0.03352			8.63613	0.00693			8.63613	-0.05042			8.18159	-0.00237			8.1816	-0.00205
8.65296	0.03362			8.65296	0.00716			8.65296	-0.04836			8.19843	-0.00237			8.19843	-0.00204
8.6698	0.03267			8.6698	0.00716			8.6698	-0.04769			8.21526	-0.0024			8.21526	-0.00174
8.68663	0.03172			8.68663	0.00705			8.68663	-0.04756			8.2321	-0.0025			8.2321	-0.00171
8.70347	0.02746			8.70347	0.00694			8.70347	-0.04754			8.24893	-0.00264			8.24893	-0.00184
8.7203	0.02673			8.7203	0.00728			8.7203	-0.04752			8.26577	-0.00275			8.26577	-0.00198
8.73714	0.02594			8.73713	0.00744			8.73713	-0.04838			8.2826	-0.00281			8.2826	-0.00241
8.75397	0.02516			8.75397	0.0076			8.75397	-0.04931			8.29944	-0.00285			8.29944	-0.00207
8.77081	0.02356			8.7708	0.00908			8.7708	-0.04877			8.31627	-0.00279			8.31627	-0.00138
8.78764	0.02301			8.78764	0.0091			8.78764	-0.04852			8.3331	-0.0027			8.33311	-0.000900206
8.80448	0.02188			8.80447	0.00913			8.80447	-0.04933			8.34994	-0.00269			8.34994	-0.000640107
8.82131	0.02074			8.82131	0.01109			8.82131	-0.05014			8.36677	-0.00267			8.36678	-0.000519803
8.83814	0.01909			8.83814	0.01144			8.83814	-0.05081			8.38361	-0.00256			8.38361	-0.000481221
8.85498	0.01894			8.85498	0.01149			8.85498	-0.04886			8.40044	-0.00238			8.40044	-0.0004835
8.87181	0.01648			8.87181	0.01178			8.87181	-0.04679			8.41728	-0.00219			8.41728	-0.000741593
8.88865	0.01351			8.88865	0.01222			8.88865	-0.04765			8.43411	-0.0021			8.43411	-0.000999687
8.90548	0.01032			8.90548	0.01235			8.90548	-0.04852			8.45095	-0.00198			8.45095	-0.00142
8.92232	0.00954			8.92231	0.01234			8.92231	-0.05062			8.46778	-0.00202			8.46778	-0.00189
8.93915	0.00876			8.93915	0.01233			8.93915	-0.05113			8.48462	-0.00223			8.48462	-0.00199
8.95599	0.00701			8.95598	0.01293			8.95598	-0.05082			8.50145	-0.00253			8.50145	-0.00133
8.97282	0.00745			8.97282	0.01319			8.97282	-0.05085			8.51828	-0.00275			8.51829	-0.00089905
8.98966	0.00754			8.98965	0.01345			8.98965	-0.05087			8.53512	-0.00283			8.53512	-0.000728982
9.00649	0.00665			9.00649	0.01364			9.00649	-0.05161			8.55195	-0.00301			8.55196	-0.000731093
9.02333	0.00577			9.02332	0.01479			9.02332	-0.05331			8.56879	-0.00306			8.56879	-0.000758375
9.04016	0.00409			9.04016	0.01492			9.04016	-0.05253			8.58562	-0.00308			8.58562	-0.000785658
9.05699	0.00402			9.05699	0.01582			9.05699	-0.05126			8.60246	-0.00305			8.60246	-0.000751557
9.07383	0.00426			9.07383	0.01726			9.07383	-0.05088			8.61929	-0.00302			8.61929	-0.000562804
9.09066	0.00496			9.09066	0.01739			9.09066	-0.05237			8.63613	-0.00298			8.63613	-0.000135108
9.1075	0.00527			9.10749	0.01739			9.10749	-0.05387			8.65296	-0.00285			8.65296	-0.000212111
9.12433	0.00557			9.12433	0.01766			9.12433	-0.05625			8.6698	-0.00268			8.6698	-0.000289115
9.14117	0.00694			9.14116	0.01793			9.14116	-0.05562			8.68663	-0.0025			8.68663	-0.000697599
9.158	0.00727			9.158	0.0187			9.158	-0.05462			8.70346	-0.00235			8.70347	-0.00151
9.17484	0.00658			9.17483	0.01951			9.17483	-0.05362			8.7203	-0.0023			8.7203	-0.0016
9.19167	0.00589			9.19167	0.01972			9.19167	-0.05349			8.73713	-0.00233			8.73714	-0.00168
9.20851	0.00588			9.2085	0.02075			9.2085	-0.05268			8.75397	-0.00238			8.75397	-0.00176
9.22534	0.00574			9.22534	0.02161			9.22534	-0.05231			8.7708	-0.00238			8.7708	-0.00149
9.24217	0.0056			9.24217	0.02215			9.24217	-0.05216			8.78764	-0.00237			8.78764	-0.00101
9.25901	0.00445			9.25901	0.02286			9.25901	-0.05404			8.80447	-0.00234			8.80447	-0.000458648
9.27584	0.0033			9.27584	0.02297			9.27584	-0.05592			8.82131	-0.00226			8.82131	-0.00044886
9.29268	0.00036447			9.29267	0.02358			9.29267	-0.05677			8.83814	-0.00216			8.83814	-0.000533376
9.30951	0.000502591			9.30951	0.02387			9.30951	-0.05629			8.85498	-0.00208			8.85498	-0.000617892
9.32635	0.000368902			9.32634	0.02415			9.32634	-0.05522			8.87181	-0.00204			8.87181	-0.00125
9.34318	0.000235212			9.34318	0.02426			9.34318	-0.05459			8.88864	-0.00203			8.88865	-0.00137
9.36002	0.000939052			9.36001	0.02414			9.36001	-0.05453			8.90548	-0.00203			8.90548	-0.00149
9.37685	0.00265			9.37685	0.02402			9.37685	-0.05452			8.92231	-0.00206			8.92232	-0.00178
9.39369	0.00453			9.39368	0.02375			9.39368	-0.0545			8.93915	-0.00214			8.93915	-0.00167
9.41052	0.00541			9.41052	0.02302			9.41052	-0.05454			8.95598	-0.00223			8.95598	-0.00171
9.42735	0.0049			9.42735	0.02333			9.42735	-0.05457			8.97282	-0.00218			8.97282	-0.00176
9.44419	0.00438			9.44419	0.02513			9.44419	-0.05497			8.98965	-0.00202			8.98965	-0.00187
9.46102	0.00327			9.46102	0.02548			9.46102	-0.05475			9.00649	-0.00186			9.00649	-0.00179
9.47786	0.00279			9.47785	0.0258			9.47785	-0.05471			9.02332	-0.00185			9.02332	-0.00133
9.49469	0.00231			9.49469	0.02605			9.49469	-0.05541			9.04016	-0.0017			9.04016	-0.00111
9.51153	-0.000350575			9.51152	0.02629			9.51152	-0.05611			9.05699	-0.00161			9.05699	-0.00104
9.52836	0.000776049			9.52836	0.02693			9.52836	-0.05491			9.07382	-0.00158			9.07383	-0.00090449
9.5452	0.00271			9.54519	0.0273			9.54519	-0.05518			9.09066	-0.00165			9.09066	-0.000767199
9.56203	0.0028			9.56203	0.02767			9.56203	-0.05545			9.10749	-0.00185			9.1075	-0.0007494
9.57887	0.00279			9.57886	0.02768			9.57886	-0.05645			9.12433	-0.00213			9.12433	-0.000731602
9.5957	0.00279			9.5957	0.0277			9.5957	-0.05635			9.14116	-0.00231			9.14116	-0.000866667
9.61253	0.00273			9.61253	0.0277			9.61253	-0.05409			9.158	-0.00232			9.158	-0.001
9.62937	0.00227			9.62937	0.02769			9.62937	-0.05422			9.17483	-0.00245			9.17483	-0.00128
9.6462	0.00181			9.6462	0.02873			9.6462	-0.05436			9.19167	-0.00248			9.19167	-0.00155
9.66304	0.000942163			9.66303	0.02924			9.66303	-0.05477			9.2085	-0.0024			9.2085	-0.00156
9.67987	-0.000331826			9.67987	0.02994			9.67987	-0.05621			9.22534	-0.00229			9.22534	-0.000938591
9.69671	-0.000185349			9.6967	0.03056			9.6967	-0.05471			9.24217	-0.00224			9.24217	-0.000389148
9.71354	-0.000191408			9.71354	0.03064			9.71354	-0.05464			9.259	-0.00231			9.25901	-0.000340957
9.73038	-0.000197467			9.73037	0.03071			9.73037	-0.05327			9.27584	-0.00247			9.27584	-0.000441989
9.74721	0.000534427			9.74721	0.03085			9.74721	-0.0528			9.29267	-0.0027			9.29268	-0.00054302
9.76405	0.000679937			9.76404	0.03086			9.76404	-0.05338			9.30951	-0.0028			9.30951	-0.000758239
9.78088	0.000559692			9.78088	0.03087			9.78088	-0.05397			9.32634	-0.00254			9.32635	-0.00104
9.79771	0.000439448			9.79771	0.03261			9.79771	-0.05501			9.34318	-0.00208			9.34318	-0.00144
9.81455	0.000134592			9.81455	0.03267			9.81455	-0.05694			9.36001	-0.00181			9.36001	-0.00134
9.83138	0.000713074			9.83138	0.03266			9.83138	-0.05693			9.37685	-0.00153			9.37685	-0.00128
9.84822	0.000926008			9.84821	0.03265			9.84821	-0.05606			9.39368	-0.00124			9.39368	-0.00122
9.86505	8.27403e-05			9.86505	0.03335			9.86505	-0.05576			9.41052	-0.00117			9.41052	-0.00127
9.88189	-0.000760528			9.88188	0.03435			9.88188	-0.05546			9.42735	-0.00126			9.42735	-0.00131
9.89872	-0.000743886			9.89872	0.03469			9.89872	-0.05334			9.44418	-0.00145			9.44419	-0.0014
9.91556	1.79569e-07			9.91555	0.0348			9.91555	-0.05304			9.46102	-0.00168			9.46102	-0.00148
9.93239	0.0023			9.93239	0.03529			9.93239	-0.05322			9.47785	-0.00182			9.47786	-0.00151
9.94923	0.00228			9.94922	0.03602			9.94922	-0.05339			9.49469	-0.00194			9.49469	-0.00153
9.96606	0.00225			9.96606	0.03613			9.96606	-0.05403			9.51152	-0.00208			9.51153	-0.00179
9.9829	0.00282			9.98289	0.03739			9.98289	-0.05397			9.52836	-0.00205			9.52836	-0.00215
9.99973	0.00303			9.99973	0.0379			9.99973	-0.05453			9.54519	-0.00188			9.54519	-0.00218
10.0166	0.00261			10.0166	0.03842			10.0166	-0.0551			9.56203	-0.00165			9.56203	-0.00189
10.0334	0.00219			10.0334	0.03845			10.0334	-0.05523			9.57886	-0.0015			9.57886	-0.00164
10.0502	0.00113			10.0502	0.03882			10.0502	-0.05536			9.5957	-0.00133			9.5957	-0.00166
10.0671	-0.00165			10.0671	0.04028			10.0671	-0.05757			9.61253	-0.00119			9.61253	-0.00169
10.0839	-0.00277			10.0839	0.04209			10.0839	-0.0582			9.62936	-0.00112			9.62937	-0.0018
10.1007	-0.00389			10.1007	0.04243			10.1007	-0.05717			9.6462	-0.0011			9.6462	-0.00191
10.1176	-0.0038			10.1176	0.04249			10.1176	-0.05614			9.66303	-0.0011			9.66304	-0.00201
10.1344	-0.00176			10.1344	0.04255			10.1344	-0.05438			9.67987	-0.00115			9.67987	-0.0022
10.1512	-0.000934919			10.1512	0.04304			10.1512	-0.05365			9.6967	-0.00127			9.69671	-0.00239
10.1681	-0.00109			10.1681	0.04434			10.1681	-0.05327			9.71354	-0.00149			9.71354	-0.00258
10.1849	-0.00124			10.1849	0.04539			10.1849	-0.05369			9.73037	-0.00174			9.73037	-0.00204
10.2017	-0.000903615			10.2017	0.04544			10.2017	-0.05412			9.74721	-0.00191			9.74721	-0.00176
10.2186	-0.000189427			10.2186	0.04539			10.2186	-0.05516			9.76404	-0.00189			9.76404	-0.00164
10.2354	-0.000135914			10.2354	0.04534			10.2354	-0.05619			9.78088	-0.00173			9.78088	-0.00152
10.2523	-8.24007e-05			10.2522	0.04464			10.2522	-0.05672			9.79771	-0.00158			9.79771	-0.00156
10.2691	-0.000518442			10.2691	0.04579			10.2691	-0.05617			9.81454	-0.00156			9.81455	-0.0016
10.2859	-0.000954484			10.2859	0.0459			10.2859	-0.05562			9.83138	-0.00159			9.83138	-0.00182
10.3027	-0.00193			10.3027	0.04658			10.3027	-0.05354			9.84821	-0.00174			9.84822	-0.002
10.3196	-0.00116			10.3196	0.04759			10.3196	-0.05402			9.86505	-0.00201			9.86505	-0.00206
10.3364	-0.000950494			10.3364	0.0477			10.3364	-0.05451			9.88188	-0.00229			9.88189	-0.00211
10.3533	-0.00103			10.3532	0.04782			10.3532	-0.05597			9.89872	-0.00251			9.89872	-0.00211
10.3701	-0.00111			10.3701	0.04815			10.3701	-0.05671			9.91555	-0.00263			9.91555	-0.00204
10.3869	-0.00147			10.3869	0.04935			10.3869	-0.05558			9.93239	-0.00265			9.93239	-0.00175
10.4038	-0.000768105			10.4038	0.04949			10.4038	-0.05609			9.94922	-0.00244			9.94922	-0.00153
10.4206	-0.000588323			10.4206	0.04963			10.4206	-0.05661			9.96606	-0.00217			9.96606	-0.00146
10.4374	-0.000408541			10.4374	0.05031			10.4374	-0.05774			9.98289	-0.00199			9.98289	-0.00186
10.4543	-0.000415791			10.4543	0.05057			10.4543	-0.05783			9.99972	-0.00184			9.99973	-0.00227
10.4711	-0.000748397			10.4711	0.05066			10.4711	-0.05792			10.0166	-0.00169			10.0166	-0.00218
10.4879	-0.00108			10.4879	0.05075			10.4879	-0.05862			10.0334	-0.00164			10.0334	-0.00201
10.5048	-0.000800658			10.5048	0.0512			10.5048	-0.06044			10.0502	-0.00165			10.0502	-0.00159
10.5216	-0.000520313			10.5216	0.05187			10.5216	-0.06003			10.0671	-0.00172			10.0671	-0.00145
10.5384	0.00135			10.5384	0.05254			10.5384	-0.05893			10.0839	-0.00184			10.0839	-0.00151
10.5553	0.00124			10.5553	0.05279			10.5553	-0.05886			10.1007	-0.00203			10.1007	-0.00156
10.5721	0.00113			10.5721	0.0534			10.5721	-0.05851			10.1176	-0.00225			10.1176	-0.00181
10.5889	0.00019905			10.5889	0.05392			10.5889	-0.05833			10.1344	-0.00243			10.1344	-0.00241
10.6058	-0.00525			10.6058	0.05589			10.6058	-0.05814			10.1512	-0.00252			10.1512	-0.00244
10.6226	-0.004			10.6226	0.05605			10.6226	-0.05747			10.1681	-0.0026			10.1681	-0.00246
10.6394	-0.00229			10.6394	0.05619			10.6394	-0.05569			10.1849	-0.00277			10.1849	-0.00252
10.6563	-0.00254			10.6563	0.05817			10.6563	-0.05485			10.2017	-0.00283			10.2017	-0.00227
10.6731	-0.00278			10.6731	0.05843			10.6731	-0.05507			10.2186	-0.00276			10.2186	-0.00249
10.6899	-0.00357			10.6899	0.0587			10.6899	-0.0553			10.2354	-0.00262			10.2354	-0.00272
10.7068	-0.00644			10.7068	0.05923			10.7068	-0.05658			10.2522	-0.00245			10.2523	-0.0032
10.7236	-0.00487			10.7236	0.06004			10.7236	-0.05655			10.2691	-0.00224			10.2691	-0.0035
10.7404	-0.00413			10.7404	0.06071			10.7404	-0.05652			10.2859	-0.00202			10.2859	-0.00308
10.7573	-0.0034			10.7573	0.06137			10.7573	-0.05677			10.3027	-0.00187			10.3027	-0.00262
10.7741	-0.00345			10.7741	0.06369			10.7741	-0.05797			10.3196	-0.00178			10.3196	-0.00233
10.791	-0.00369			10.791	0.06436			10.791	-0.05916			10.3364	-0.00173			10.3364	-0.00192
10.8078	-0.00394			10.8078	0.06495			10.8078	-0.05979			10.3532	-0.0017			10.3532	-0.00163
10.8246	-0.00437			10.8246	0.06676			10.8246	-0.0581			10.3701	-0.00166			10.3701	-0.00164
10.8415	-0.00488			10.8415	0.06677			10.8415	-0.05722			10.3869	-0.00163			10.3869	-0.00175
10.8583	-0.00141			10.8583	0.06774			10.8583	-0.05519			10.4038	-0.00169			10.4038	-0.00187
10.8751	-0.00144			10.8751	0.06968			10.8751	-0.05513			10.4206	-0.0018			10.4206	-0.00219
10.892	-0.00152			10.892	0.07034			10.892	-0.05512			10.4374	-0.00199			10.4374	-0.00239
10.9088	-0.0016			10.9088	0.0715			10.9088	-0.0551			10.4543	-0.00215			10.4543	-0.00197
10.9256	-0.0017			10.9256	0.07223			10.9256	-0.05708			10.4711	-0.00228			10.4711	-0.00191
10.9425	-0.00285			10.9425	0.07257			10.9425	-0.05758			10.4879	-0.00251			10.4879	-0.00191
10.9593	-0.00548			10.9593	0.07291			10.9593	-0.05694			10.5048	-0.00273			10.5048	-0.00191
10.9761	-0.00629			10.9761	0.07381			10.9761	-0.05631			10.5216	-0.00293			10.5216	-0.00192
10.993	-0.00399			10.993	0.07521			10.993	-0.05534			10.5384	-0.00299			10.5384	-0.00193
11.0098	-0.00296			11.0098	0.07521			11.0098	-0.05496			10.5553	-0.00296			10.5553	-0.0019
11.0266	-0.00303			11.0266	0.0752			11.0266	-0.05503			10.5721	-0.00302			10.5721	-0.00129
11.0435	-0.00334			11.0435	0.07518			11.0435	-0.05511			10.5889	-0.00312			10.5889	-0.00141
11.0603	-0.00366			11.0603	0.0759			11.0603	-0.05533			10.6058	-0.00318			10.6058	-0.00154
11.0771	-0.00402			11.0771	0.07619			11.0771	-0.05645			10.6226	-0.00312			10.6226	-0.00182
11.094	-0.00584			11.094	0.07647			11.094	-0.05903			10.6394	-0.00287			10.6394	-0.0019
11.1108	-0.00768			11.1108	0.07682			11.1108	-0.05891			10.6563	-0.00267			10.6563	-0.00201
11.1276	-0.00429			11.1276	0.07686			11.1276	-0.05875			10.6731	-0.00251			10.6731	-0.00201
11.1445	-0.00349			11.1445	0.0769			11.1445	-0.05823			10.6899	-0.00241			10.6899	-0.00189
11.1613	-0.00321			11.1613	0.07706			11.1613	-0.05624			10.7068	-0.00239			10.7068	-0.00176
11.1782	-0.00343			11.1781	0.078			11.1781	-0.05617			10.7236	-0.00247			10.7236	-0.00164
11.195	-0.00366			11.195	0.0786			11.195	-0.05619			10.7404	-0.00248			10.7404	-0.00126
11.2118	-0.00452			11.2118	0.07883			11.2118	-0.0562			10.7573	-0.00238			10.7573	-0.00119
11.2287	-0.00481			11.2287	0.07906			11.2287	-0.05764			10.7741	-0.00222			10.7741	-0.00121
11.2455	-0.00509			11.2455	0.07984			11.2455	-0.05721			10.791	-0.00209			10.791	-0.00132
11.2623	-0.00582			11.2623	0.0801			11.2623	-0.0562			10.8078	-0.00197			10.8078	-0.00143
11.2792	-0.00282			11.2791	0.08035			11.2791	-0.05634			10.8246	-0.00203			10.8246	-0.00196
11.296	-0.00226			11.296	0.08068			11.296	-0.05648			10.8415	-0.00213			10.8415	-0.0018
11.3128	-0.00208			11.3128	0.08148			11.3128	-0.05724			10.8583	-0.00229			10.8583	-0.00122
11.3297	-0.00545			11.3297	0.08238			11.3297	-0.05841			10.8751	-0.00238			10.8751	-0.00096582
11.3465	-0.00882			11.3465	0.08253			11.3465	-0.05957			10.892	-0.00234			10.892	-0.000641156
11.3633	-0.00838			11.3633	0.08262			11.3633	-0.06074			10.9088	-0.00216			10.9088	-0.000598685
11.3802	-0.00702			11.3802	0.08331			11.3802	-0.05898			10.9256	-0.00195			10.9256	-0.000650498
11.397	-0.00566			11.397	0.08408			11.397	-0.05539			10.9425	-0.00184			10.9425	-0.00070231
11.4138	-0.00529			11.4138	0.08507			11.4138	-0.05511			10.9593	-0.00176			10.9593	-0.000850905
11.4307	-0.00539			11.4307	0.08595			11.4307	-0.05546			10.9761	-0.00184			10.9761	-0.000876458
11.4475	-0.00548			11.4475	0.08642			11.4475	-0.0558			10.993	-0.00203			10.993	-0.000902011
11.4643	-0.00579			11.4643	0.087			11.4643	-0.05548			11.0098	-0.0022			11.0098	-0.0011
11.4812	-0.00605			11.4812	0.08744			11.4812	-0.05564			11.0266	-0.0023			11.0266	-0.0014
11.498	-0.00608			11.498	0.08742			11.498	-0.0558			11.0435	-0.00256			11.0435	-0.00162
11.5148	-0.00711			11.5148	0.08786			11.5148	-0.05779			11.0603	-0.00296			11.0603	-0.00158
11.5317	-0.00813			11.5317	0.08858			11.5317	-0.0565			11.0771	-0.00349			11.0771	-0.00154
11.5485	-0.00769			11.5485	0.08963			11.5485	-0.05447			11.094	-0.00379			11.094	-0.00104
11.5653	-0.00453			11.5653	0.08988			11.5653	-0.05456			11.1108	-0.00358			11.1108	-0.000872481
11.5822	-0.00252			11.5822	0.09013			11.5822	-0.05465			11.1276	-0.00336			11.1276	-0.000940574
11.599	-0.00253			11.599	0.09032			11.599	-0.05528			11.1445	-0.00327			11.1445	-0.00101
11.6159	-0.00284			11.6158	0.09059			11.6158	-0.05875			11.1613	-0.00292			11.1613	-0.00143
11.6327	-0.00314			11.6327	0.09087			11.6327	-0.05622			11.1781	-0.00253			11.1782	-0.00107
11.6495	-0.00375			11.6495	0.09123			11.6495	-0.04961			11.195	-0.00225			11.195	-0.00116
11.6663	-0.00494			11.6663	0.09129			11.6663	-0.0492			11.2118	-0.00204			11.2118	-0.00126
11.6832	-0.00515			11.6832	0.09136			11.6832	-0.04878			11.2287	-0.00191			11.2287	-0.00151
11.7	-0.00535			11.7	0.09175			11.7	-0.04956			11.2455	-0.00185			11.2455	-0.00153
11.7169	-0.00753			11.7169	0.09224			11.7169	-0.05035			11.2623	-0.00185			11.2623	-0.00161
11.7337	-0.00806			11.7337	0.09272			11.7337	-0.05209			11.2791	-0.00199			11.2791	-0.00169
11.7505	-0.00711			11.7505	0.0936			11.7505	-0.05406			11.296	-0.00232			11.296	-0.00185
11.7674	-0.00385			11.7674	0.09425			11.7674	-0.05301			11.3128	-0.00285			11.3128	-0.00187
11.7842	-0.00346			11.7842	0.0949			11.7842	-0.05283			11.3297	-0.00342			11.3297	-0.00185
11.801	-0.00306			11.801	0.09521			11.801	-0.05265			11.3465	-0.00379			11.3465	-0.00166
11.8179	-0.00252			11.8179	0.09553			11.8179	-0.05247			11.3633	-0.00375			11.3633	-0.00163
11.8347	-0.00244			11.8347	0.09583			11.8347	-0.05238			11.3802	-0.00351			11.3802	-0.00184
11.8515	-0.003			11.8515	0.09666			11.8515	-0.05273			11.397	-0.00301			11.397	-0.00206
11.8684	-0.00356			11.8684	0.09705			11.8684	-0.05309			11.4138	-0.00261			11.4138	-0.00206
11.8852	-0.00378			11.8852	0.0963			11.8852	-0.05355			11.4307	-0.00226			11.4307	-0.00206
11.902	-0.004			11.902	0.09554			11.902	-0.05401			11.4475	-0.0019			11.4475	-0.00198
11.9189	-0.00485			11.9189	0.09643			11.9189	-0.05539			11.4643	-0.0017			11.4643	-0.00193
11.9357	-0.00319			11.9357	0.09662			11.9357	-0.05634			11.4812	-0.0016			11.4812	-0.00188
11.9525	-0.00248			11.9525	0.09681			11.9525	-0.0544			11.498	-0.00161			11.498	-0.00188
11.9694	-0.00177			11.9694	0.09722			11.9694	-0.05279			11.5148	-0.00169			11.5148	-0.00187
11.9862	0.000482499			11.9862	0.09763			11.9862	-0.05215			11.5317	-0.00181			11.5317	-0.00187
12.003	0.00409			12.003	0.09787			12.003	-0.05152			11.5485	-0.00186			11.5485	-0.00159
12.0199	0.00597			12.0199	0.09788			12.0199	-0.05232			11.5653	-0.00179			11.5653	-0.00164
12.0367	0.00632			12.0367	0.09785			12.0367	-0.05313			11.5822	-0.00167			11.5822	-0.00169
12.0535	0.00617			12.0535	0.09781			12.0535	-0.05497			11.599	-0.00164			11.599	-0.00181
12.0704	0.00602			12.0704	0.09773			12.0704	-0.05588			11.6158	-0.00163			11.6158	-0.00188
12.0872	0.00588			12.0872	0.09853			12.0872	-0.0548			11.6327	-0.00165			11.6327	-0.00199
12.1041	0.00573			12.1041	0.09877			12.1041	-0.05305			11.6495	-0.00173			11.6495	-0.00212
12.1209	0.00517			12.1209	0.09901			12.1209	-0.05212			11.6663	-0.00176			11.6663	-0.00226
12.1377	0.00475			12.1377	0.0993			12.1377	-0.05196			11.6832	-0.00177			11.6832	-0.00219
12.1546	0.00434			12.1546	0.09952			12.1546	-0.05179			11.7	-0.00183			11.7	-0.0016
12.1714	0.00141			12.1714	0.09973			12.1714	-0.05161			11.7169	-0.00185			11.7169	-0.00164
12.1882	0.000196394			12.1882	0.10013			12.1882	-0.05135			11.7337	-0.00188			11.7337	-0.00168
12.2051	-0.000764095			12.205	0.10014			12.205	-0.05108			11.7505	-0.00194			11.7505	-0.00178
12.2219	-0.00172			12.2219	0.10016			12.2219	-0.05169			11.7674	-0.00206			11.7674	-0.00169
12.2387	-0.0027			12.2387	0.10017			12.2387	-0.05229			11.7842	-0.00226			11.7842	-0.00168
12.2556	6.50482e-05			12.2556	0.10194			12.2556	-0.05373			11.801	-0.00256			11.801	-0.00204
12.2724	0.000335886			12.2724	0.10365			12.2724	-0.05287			11.8179	-0.00282			11.8179	-0.0024
12.2892	0.000606723			12.2892	0.1035			12.2892	-0.05249			11.8347	-0.00288			11.8347	-0.0024
12.3061	-0.000227868			12.3061	0.10335			12.3061	-0.053			11.8515	-0.00277			11.8515	-0.0024
12.3229	-0.00106			12.3229	0.10305			12.3229	-0.0535			11.8684	-0.00278			11.8684	-0.00242
12.3397	-0.00319			12.3397	0.10199			12.3397	-0.05402			11.8852	-0.00265			11.8852	-0.00244
12.3566	-0.00386			12.3566	0.10183			12.3566	-0.05453			11.902	-0.00259			11.902	-0.0026
12.3734	-0.00277			12.3734	0.1018			12.3734	-0.05576			11.9189	-0.0026			11.9189	-0.00283
12.3902	-0.00284			12.3902	0.10177			12.3902	-0.05168			11.9357	-0.00267			11.9357	-0.00314
12.4071	-0.00115			12.4071	0.10064			12.4071	-0.05122			11.9525	-0.00276			11.9525	-0.00337
12.4239	0.000790011			12.4239	0.10007			12.4239	-0.05111			11.9694	-0.00282			11.9694	-0.00322
12.4407	0.00128			12.4407	0.0999			12.4407	-0.051			11.9862	-0.00286			11.9862	-0.00274
12.4576	0.000792229			12.4576	0.09948			12.4576	-0.05008			12.003	-0.00291			12.003	-0.00244
12.4744	0.000301645			12.4744	0.09864			12.4744	-0.0496			12.0199	-0.00295			12.0199	-0.00242
12.4912	-0.00101			12.4912	0.09704			12.4912	-0.04962			12.0367	-0.00306			12.0367	-0.00245
12.5081	-0.00188			12.5081	0.09541			12.5081	-0.04965			12.0535	-0.00323			12.0535	-0.00247
12.5249	-0.000654573			12.5249	0.09487			12.5249	-0.05066			12.0704	-0.00341			12.0704	-0.00222
12.5418	-0.00067678			12.5417	0.09473			12.5417	-0.05086			12.0872	-0.00352			12.0872	-0.00183
12.5586	-0.000729334			12.5586	0.09455			12.5586	-0.05105			12.104	-0.00352			12.1041	-0.00169
12.5754	-0.000797061			12.5754	0.09315			12.5754	-0.05183			12.1209	-0.00345			12.1209	-0.00166
12.5922	-0.000864788			12.5922	0.09279			12.5922	-0.05198			12.1377	-0.00312			12.1377	-0.00166
12.6091	-0.00145			12.6091	0.09242			12.6091	-0.05212			12.1546	-0.00257			12.1546	-0.00166
12.6259	-0.00373			12.6259	0.09205			12.6259	-0.05245			12.1714	-0.00196			12.1714	-0.00156
12.6428	-0.00448			12.6427	0.09201			12.6427	-0.05126			12.1882	-0.00143			12.1882	-0.00164
12.6596	-0.00279			12.6596	0.09101			12.6596	-0.05094			12.205	-0.00103			12.205	-0.00173
12.6764	3.11848e-05			12.6764	0.09063			12.6764	-0.05062			12.2219	-0.000710368			12.2219	-0.00188
12.6933	-0.00043922			12.6933	0.08975			12.6933	-0.05018			12.2387	-0.000597342			12.2387	-0.00205
12.7101	-0.000909626			12.7101	0.0886			12.7101	-0.05059			12.2556	-0.000556884			12.2556	-0.00167
12.7269	-0.00252			12.7269	0.0883			12.7269	-0.051			12.2724	-0.000494495			12.2724	-0.000892122
12.7438	-0.00684			12.7438	0.08801			12.7438	-0.05212			12.2892	-0.000351672			12.2892	-0.000867105
12.7606	-0.00619			12.7606	0.08768			12.7606	-0.05194			12.3061	-0.000229188			12.3061	-0.000874999
12.7774	-0.00594			12.7774	0.08765			12.7774	-0.05181			12.3229	-0.000134177			12.3229	-0.000882892
12.7943	-0.00569			12.7943	0.08636			12.7943	-0.05194			12.3397	3.9276e-05			12.3397	-0.00081591
12.8111	-0.00594			12.8111	0.0849			12.8111	-0.05207			12.3566	0.000141786			12.3566	-0.000800454
12.8279	-0.0062			12.8279	0.08429			12.8279	-0.05144			12.3734	0.000231783			12.3734	-0.000920896
12.8448	-0.00691			12.8448	0.08413			12.8448	-0.04962			12.3902	0.000311305			12.3902	-0.00104
12.8616	-0.00678			12.8616	0.08344			12.8616	-0.0493			12.4071	0.000336432			12.4071	-0.00171
12.8784	-0.00665			12.8784	0.08245			12.8784	-0.04897			12.4239	0.000310625			12.4239	-0.00202
12.8953	-0.00484			12.8953	0.08194			12.8953	-0.04799			12.4407	0.00030243			12.4407	-0.002
12.9121	-0.00515			12.9121	0.08093			12.9121	-0.04754			12.4576	0.000314377			12.4576	-0.00166
12.9289	-0.00547			12.9289	0.07854			12.9289	-0.04744			12.4744	0.00033802			12.4744	-0.00135
12.9458	-0.00603			12.9458	0.07772			12.9458	-0.04796			12.4912	0.000292744			12.4912	-0.00111
12.9626	-0.00648			12.9626	0.0772			12.9626	-0.04848			12.5081	0.000231924			12.5081	-0.00104
12.9794	-0.00697			12.9794	0.07668			12.9794	-0.0487			12.5249	0.000117508			12.5249	-0.00104
12.9963	-0.00691			12.9963	0.07502			12.9963	-0.04893			12.5417	1.23307e-05			12.5418	-0.00104
13.0131	-0.00708			13.0131	0.07434			13.0131	-0.04993			12.5586	-2.74778e-05			12.5586	-0.00107
13.0299	-0.00724			13.0299	0.07366			13.0299	-0.0495			12.5754	2.89527e-05			12.5754	-0.00109
13.0468	-0.00671			13.0468	0.07168			13.0468	-0.0496			12.5922	9.07122e-05			12.5922	-0.00119
13.0636	-0.00651			13.0636	0.07144			13.0636	-0.0497			12.6091	0.00015827			12.6091	-0.00186
13.0805	-0.00741			13.0805	0.07003			13.0805	-0.0502			12.6259	0.000288043			12.6259	-0.00215
13.0973	-0.00831			13.0973	0.06913			13.0973	-0.05203			12.6427	0.000575684			12.6427	-0.00202
13.1141	-0.01017			13.1141	0.06902			13.1141	-0.05221			12.6596	0.0011			12.6596	-0.0017
13.131	-0.00989			13.131	0.06806			13.131	-0.05163			12.6764	0.00169			12.6764	-0.00134
13.1478	-0.00965			13.1478	0.0672			13.1478	-0.0515			12.6933	0.00204			12.6933	-0.00118
13.1646	-0.00941			13.1646	0.06648			13.1646	-0.05155			12.7101	0.00219			12.7101	-0.00119
13.1815	-0.0082			13.1815	0.0657			13.1815	-0.0516			12.7269	0.00228			12.7269	-0.0012
13.1983	-0.00716			13.1983	0.06493			13.1983	-0.05047			12.7438	0.0022			12.7438	-0.00104
13.2151	-0.00688			13.2151	0.06374			13.2151	-0.04973			12.7606	0.00215			12.7606	-0.000928561
13.232	-0.00714			13.232	0.0635			13.232	-0.04791			12.7774	0.00207			12.7774	-0.000940023
13.2488	-0.00741			13.2488	0.06205			13.2488	-0.04802			12.7943	0.00182			12.7943	-0.000951485
13.2656	-0.00902			13.2656	0.0608			13.2656	-0.04813			12.8111	0.00177			12.8111	-0.000650276
13.2825	-0.0065			13.2825	0.05993			13.2825	-0.04887			12.8279	0.00179			12.8279	-0.000544637
13.2993	-0.00505			13.2993	0.05926			13.2993	-0.05106			12.8448	0.00188			12.8448	-0.000618808
13.3161	-0.00362			13.3161	0.05888			13.3161	-0.05078			12.8616	0.00194			12.8616	-0.000692979
13.333	-0.00356			13.333	0.05856			13.333	-0.05043			12.8784	0.00205			12.8784	-0.00125
13.3498	-0.0037			13.3498	0.05761			13.3498	-0.05038			12.8953	0.00213			12.8953	-0.00149
13.3666	-0.00385			13.3666	0.05629			13.3666	-0.05033			12.9121	0.00216			12.9121	-0.00197
13.3835	-0.00668			13.3835	0.05447			13.3835	-0.05003			12.9289	0.00215			12.9289	-0.00231
13.4003	-0.00742			13.4003	0.05412			13.4003	-0.05058			12.9458	0.00215			12.9458	-0.00252
13.4171	-0.0067			13.4171	0.05285			13.4171	-0.05114			12.9626	0.0022			12.9626	-0.00273
13.434	-0.00674			13.434	0.0504			13.434	-0.05091			12.9794	0.00224			12.9794	-0.00246
13.4508	-0.00679			13.4508	0.05001			13.4508	-0.0486			12.9963	0.00219			12.9963	-0.00193
13.4677	-0.00683			13.4676	0.04993			13.4676	-0.04751			13.0131	0.00222			13.0131	-0.00162
13.4845	-0.0068			13.4845	0.04956			13.4845	-0.04742			13.0299	0.00225			13.0299	-0.00151
13.5013	-0.00705			13.5013	0.04952			13.5013	-0.04795			13.0468	0.0023			13.0468	-0.00149
13.5182	-0.0073			13.5182	0.04949			13.5182	-0.04849			13.0636	0.00235			13.0636	-0.00142
13.535	-0.00478			13.535	0.04853			13.535	-0.04884			13.0805	0.00236			13.0805	-0.000993277
13.5518	-0.00387			13.5518	0.04824			13.5518	-0.04896			13.0973	0.0023			13.0973	-0.00107
13.5687	-0.00486			13.5686	0.04634			13.5686	-0.05064			13.1141	0.00217			13.1141	-0.00114
13.5855	-0.00585			13.5855	0.04526			13.5855	-0.05127			13.131	0.00198			13.131	-0.00135
13.6023	-0.00805			13.6023	0.04444			13.6023	-0.05067			13.1478	0.00182			13.1478	-0.00166
13.6192	-0.00707			13.6192	0.04271			13.6192	-0.04938			13.1646	0.00167			13.1646	-0.0019
13.636	-0.00544			13.636	0.04155			13.636	-0.04934			13.1815	0.00146			13.1815	-0.00187
13.6528	-0.00489			13.6528	0.04073			13.6528	-0.04935			13.1983	0.00124			13.1983	-0.00152
13.6697	-0.00445			13.6697	0.03958			13.6697	-0.04936			13.2151	0.00103			13.2151	-0.000944841
13.6865	-0.0052			13.6865	0.03844			13.6865	-0.04809			13.232	0.000941723			13.232	-0.000896478
13.7033	-0.00595			13.7033	0.03774			13.7033	-0.04751			13.2488	0.00101			13.2488	-0.000848114
13.7202	-0.00712			13.7202	0.03704			13.7202	-0.04693			13.2656	0.00114			13.2656	-0.000757745
13.737	-0.00734			13.737	0.03614			13.737	-0.04698			13.2825	0.00119			13.2825	-0.000601727
13.7538	-0.00755			13.7538	0.03508			13.7538	-0.04702			13.2993	0.0014			13.2993	-0.000445709
13.7707	-0.00862			13.7707	0.03454			13.7707	-0.04733			13.3161	0.00162			13.3161	-0.00039271
13.7875	-0.00961			13.7875	0.03363			13.7875	-0.04639			13.333	0.00174			13.333	0.000152268
13.8043	-0.00916			13.8043	0.03222			13.8043	-0.04642			13.3498	0.00175			13.3498	0.000300654
13.8212	-0.00912			13.8212	0.03169			13.8212	-0.04645			13.3666	0.00178			13.3666	0.000343403
13.838	-0.00907			13.838	0.03117			13.838	-0.04692			13.3835	0.00176			13.3835	0.000285728
13.8548	-0.00516			13.8548	0.02965			13.8548	-0.0476			13.4003	0.00175			13.4003	0.000228052
13.8717	-0.00512			13.8717	0.02835			13.8717	-0.04829			13.4171	0.00184			13.4171	-0.000257681
13.8885	-0.00479			13.8885	0.02769			13.8885	-0.05176			13.434	0.00211			13.434	-0.00033143
13.9054	-0.0047			13.9053	0.02739			13.9053	-0.05279			13.4508	0.00253			13.4508	-0.000433071
13.9222	-0.00588			13.9222	0.02701			13.9222	-0.05114			13.4676	0.00297			13.4677	-0.000534712
13.939	-0.00707			13.939	0.02511			13.939	-0.05041			13.4845	0.00336			13.4845	-0.000940964
13.9558	-0.00576			13.9558	0.02456			13.9558	-0.05009			13.5013	0.00357			13.5013	-0.00102
13.9727	-0.00425			13.9727	0.02381			13.9727	-0.04978			13.5182	0.00378			13.5182	-0.000408791
13.9895	-0.00298			13.9895	0.02248			13.9895	-0.04973			13.535	0.00379			13.535	-4.89664e-05
14.0064	-0.00168			14.0063	0.02243			14.0063	-0.04906			13.5518	0.00381			13.5518	0.000310859
14.0232	-0.00169			14.0232	0.02211			14.0232	-0.04903			13.5686	0.004			13.5686	0.000387244
14.04	-0.00182			14.04	0.02139			14.04	-0.049			13.5855	0.00436			13.5855	0.000538608
14.0569	-0.00194			14.0569	0.02			14.0569	-0.04417			13.6023	0.00478			13.6023	0.000778994
14.0737	-0.00216			14.0737	0.01891			14.0737	-0.04326			13.6191	0.00513			13.6192	0.000845963
14.0905	-0.00533			14.0905	0.01884			14.0905	-0.04311			13.636	0.00545			13.636	0.000912933
14.1074	-0.00397			14.1074	0.01877			14.1074	-0.04302			13.6528	0.00572			13.6528	0.00102
14.1242	-0.00335			14.1242	0.01832			14.1242	-0.0438			13.6697	0.00603			13.6697	0.00101
14.141	-0.00274			14.141	0.01767			14.141	-0.04459			13.6865	0.00653			13.6865	0.00101
14.1579	-0.00272			14.1579	0.01709			14.1579	-0.04718			13.7033	0.00718			13.7033	0.00125
14.1747	-0.00356			14.1747	0.01694			14.1747	-0.04542			13.7202	0.00775			13.7202	0.00136
14.1915	-0.0044			14.1915	0.01608			14.1915	-0.04465			13.737	0.00815			13.737	0.00168
14.2084	-0.00262			14.2084	0.01515			14.2084	-0.04577			13.7538	0.00852			13.7538	0.00214
14.2252	-0.00255			14.2252	0.01494			14.2252	-0.04689			13.7707	0.00881			13.7707	0.00247
14.242	-0.00295			14.242	0.01458			14.242	-0.04623			13.7875	0.00898			13.7875	0.00262
14.2589	-0.00336			14.2589	0.01421			14.2589	-0.04593			13.8043	0.00908			13.8043	0.00268
14.2757	-0.00564			14.2757	0.01313			14.2757	-0.04596			13.8212	0.00909			13.8212	0.00244
14.2925	-0.00302			14.2925	0.01296			14.2925	-0.04599			13.838	0.00897			13.838	0.00221
14.3094	-0.00298			14.3094	0.01278			14.3094	-0.04376			13.8548	0.00877			13.8548	0.00179
14.3262	-0.00294			14.3262	0.01224			14.3262	-0.04333			13.8717	0.00872			13.8717	0.00208
14.343	-0.00204			14.343	0.01056			14.343	-0.04217			13.8885	0.00914			13.8885	0.00286
14.3599	0.000342671			14.3599	0.01041			14.3599	-0.04164			13.9053	0.00981			13.9053	0.00336
14.3767	-2.50452e-05			14.3767	0.01035			14.3767	-0.04203			13.9222	0.01019			13.9222	0.00337
14.3935	-0.000392762			14.3935	0.0103			14.3935	-0.04242			13.939	0.01059			13.939	0.00338
14.4104	-0.0012			14.4104	0.01005			14.4104	-0.04308			13.9558	0.01109			13.9558	0.00339
14.4272	-0.00036128			14.4272	0.00998			14.4272	-0.04411			13.9727	0.01135			13.9727	0.00337
14.4441	-0.000337747			14.4441	0.00953			14.4441	-0.04412			13.9895	0.01149			13.9895	0.00335
14.4609	-0.000314214			14.4609	0.0083			14.4609	-0.04412			14.0063	0.0116			14.0063	0.0033
14.4777	0.00275			14.4777	0.00803			14.4777	-0.04379			14.0232	0.01173			14.0232	0.0029
14.4946	0.00692			14.4946	0.00784			14.4946	-0.04254			14.04	0.01198			14.04	0.00268
14.5114	0.00636			14.5114	0.00766			14.5114	-0.042			14.0569	0.01222			14.0569	0.00293
14.5282	0.00579			14.5282	0.00714			14.5282	-0.04145			14.0737	0.01237			14.0737	0.00356
14.5451	0.00393			14.5451	0.00659			14.5451	-0.04101			14.0905	0.01257			14.0905	0.00347
14.5619	0.00163			14.5619	0.00605			14.5619	-0.03894			14.1074	0.01292			14.1074	0.00337
14.5787	0.00138			14.5787	0.00484			14.5787	-0.03841			14.1242	0.01343			14.1242	0.0032
14.5956	0.00114			14.5956	0.00518			14.5956	-0.03788			14.141	0.01399			14.141	0.00341
14.6124	0.00115			14.6124	0.00541			14.6124	-0.03746			14.1579	0.01444			14.1579	0.00374
14.6292	0.000870818			14.6292	0.00545			14.6292	-0.03756			14.1747	0.01485			14.1747	0.00386
14.6461	0.000588418			14.6461	0.00522			14.6461	-0.03765			14.1915	0.01514			14.1915	0.00389
14.6629	-0.00504			14.6629	0.00498			14.6629	-0.0381			14.2084	0.01521			14.2084	0.0041
14.6797	-0.00202			14.6797	0.0045			14.6797	-0.0391			14.2252	0.01525			14.2252	0.00461
14.6966	1.59945e-05			14.6966	0.00364			14.6966	-0.0386			14.242	0.01546			14.242	0.00463
14.7134	0.000287897			14.7134	0.00241			14.7134	-0.03806			14.2589	0.01589			14.2589	0.0046
14.7302	-0.000687416			14.7302	0.00262			14.7302	-0.03791			14.2757	0.01635			14.2757	0.00457
14.7471	-0.00166			14.7471	0.00264			14.7471	-0.03794			14.2925	0.01667			14.2925	0.00434
14.7639	0.00122			14.7639	0.00251			14.7639	-0.03796			14.3094	0.01715			14.3094	0.00432
14.7807	0.00118			14.7807	0.00237			14.7807	-0.03816			14.3262	0.01763			14.3262	0.00459
14.7976	0.00114			14.7976	0.00231			14.7976	-0.03956			14.343	0.01818			14.343	0.00469
14.8144	0.00121			14.8144	0.00206			14.8144	-0.04012			14.3599	0.01883			14.3599	0.00479
14.8313	0.000943867			14.8312	0.00173			14.8312	-0.03969			14.3767	0.01945			14.3767	0.00478
14.8481	0.000674216			14.8481	0.00184			14.8481	-0.03634			14.3935	0.02001			14.3935	0.00477
14.8649	5.64768e-05			14.8649	0.00181			14.8649	-0.03582			14.4104	0.02072			14.4104	0.00481
14.8818	-0.00344			14.8818	0.00178			14.8818	-0.03569			14.4272	0.02134			14.4272	0.0048
14.8986	-0.00324			14.8986	0.00217			14.8986	-0.03587			14.4441	0.02195			14.4441	0.00478
14.9154	-0.00318			14.9154	0.00253			14.9154	-0.03605			14.4609	0.02267			14.4609	0.0048
14.9323	-0.00312			14.9322	0.00257			14.9322	-0.03785			14.4777	0.02339			14.4777	0.00491
14.9491	-7.57471e-05			14.9491	0.00245			14.9491	-0.03514			14.4946	0.02407			14.4946	0.00494
14.9659	0.00124			14.9659	0.00233			14.9659	-0.03501			14.5114	0.02485			14.5114	0.0049
14.9828	0.00256			14.9827	0.00201			14.9827	-0.03489			14.5282	0.02583			14.5282	0.00485
14.9996	0.00305			14.9996	0.00178			14.9996	-0.03456			14.545	0.02682			14.5451	0.00467
15.0164	0.00216			15.0164	0.00174			15.0164	-0.03033			14.5619	0.02782			14.5619	0.00441
15.0333	0.00127			15.0333	0.00171			15.0333	-0.02819			14.5787	0.02913			14.5787	0.0041
15.0501	0.000880726			15.0501	0.00161			15.0501	-0.0288			14.5956	0.03068			14.5956	0.00443
15.0669	0.00263			15.0669	0.00139			15.0669	-0.02942			14.6124	0.03215			14.6124	0.00516
15.0838	0.00312			15.0838	0.000662956			15.0838	-0.03086			14.6292	0.03356			14.6292	0.00523
15.1006	0.00412			15.1006	0.000623248			15.1006	-0.03053			14.6461	0.0351			14.6461	0.00518
15.1174	0.00513			15.1174	0.000493149			15.1174	-0.02809			14.6629	0.03666			14.6629	0.00514
15.1343	0.00513			15.1343	0.00062836			15.1343	-0.02764			14.6797	0.03836			14.6797	0.00497
15.1511	0.00496			15.1511	0.000889826			15.1511	-0.02573			14.6966	0.04028			14.6966	0.00479
15.1679	0.0048			15.1679	0.00115			15.1679	-0.0257			14.7134	0.04223			14.7134	0.00478
15.1848	0.00472			15.1848	0.00116			15.1848	-0.02608			14.7302	0.04421			14.7302	0.00471
15.2016	0.00461			15.2016	0.00111			15.2016	-0.02645			14.7471	0.04623			14.7471	0.00463
15.2184	0.00439			15.2184	0.00106			15.2184	-0.02244			14.7639	0.04835			14.7639	0.00407
15.2353	0.00154			15.2353	0.00101			15.2353	-0.02106			14.7807	0.05053			14.7807	0.00399
15.2521	0.00221			15.2521	0.000947292			15.2521	-0.02099			14.7976	0.05288			14.7976	0.00411
15.269	0.00463			15.2689	0.000927183			15.2689	-0.02092			14.8144	0.05539			14.8144	0.00438
15.2858	0.00497			15.2858	0.00102			15.2858	-0.01981			14.8312	0.05809			14.8313	0.00445
15.3026	0.00472			15.3026	0.000852233			15.3026	-0.01939			14.8481	0.06109			14.8481	0.0043
15.3194	0.00446			15.3194	0.000687393			15.3194	-0.01506			14.8649	0.06415			14.8649	0.00415
15.3363	0.00391			15.3363	0.000361561			15.3363	-0.01301			14.8818	0.06724			14.8818	0.00386
15.3531	0.00167			15.3531	0.000260516			15.3531	-0.0128			14.8986	0.07014			14.8986	0.00333
15.3699	0.000618702			15.3699	0.000159471			15.3699	-0.01259			14.9154	0.0731			14.9154	0.00316
15.3868	0.000480076			15.3868	0.000346495			15.3868	-0.0119			14.9322	0.07633			14.9322	0.0034
15.4036	0.000341451			15.4036	0.00119			15.4036	-0.01121			14.9491	0.07952			14.9491	0.00379
15.4205	-0.000174919			15.4205	0.00129			15.4205	-0.01199			14.9659	0.08247			14.9659	0.00442
15.4373	0.000871797			15.4373	0.00126			15.4373	-0.01278			14.9827	0.0856			14.9828	0.0046
15.4541	0.00117			15.4541	0.00122			15.4541	-0.01479			14.9996	0.08904			14.9996	0.00467
15.471	0.0012			15.471	0.000233687			15.471	-0.01201			15.0164	0.09243			15.0164	0.00448
15.4878	0.000366042			15.4878	9.6895e-05			15.4878	-0.00985			15.0333	0.09588			15.0333	0.00429
15.5046	-0.000468433			15.5046	-3.98968e-05			15.5046	-0.00768			15.0501	0.09935			15.0501	0.00401
15.5215	-0.000833984			15.5215	-0.000344551			15.5215	-0.00535			15.0669	0.1026			15.0669	0.00396
15.5383	-0.00138			15.5383	-0.000190322			15.5383	-0.00437			15.0838	0.10565			15.0838	0.00377
15.5551	-0.00225			15.5551	0.000300905			15.5551	-0.00372			15.1006	0.10866			15.1006	0.00389
15.572	-0.00241			15.572	0.000350405			15.572	-0.00213			15.1174	0.11177			15.1174	0.00388
15.5888	-0.00237			15.5888	0.000327902			15.5888	-0.00183			15.1343	0.11485			15.1343	0.00372
15.6056	-0.00263			15.6056	0.000305398			15.6056	-0.00192			15.1511	0.11814			15.1511	0.00357
15.6225	-0.00288			15.6225	0.000757785			15.6225	-0.002			15.1679	0.12165			15.1679	0.00327
15.6393	-0.0021			15.6393	0.0014			15.6393	-0.00176			15.1848	0.12498			15.1848	0.00276
15.6561	-0.00183			15.6561	0.00139			15.6561	-7.61246e-05			15.2016	0.12815			15.2016	0.00273
15.673	-0.0018			15.673	0.00137			15.673	0.000616201			15.2184	0.13121			15.2184	0.0027
15.6898	-0.00176			15.6898	0.00141			15.6898	0.00131			15.2353	0.13424			15.2353	0.00311
15.7066	-0.00118			15.7066	0.00137			15.7066	0.00107			15.2521	0.13728			15.2521	0.00356
15.7235	-0.00109			15.7235	0.00133			15.7235	0.000833112			15.2689	0.14036			15.2689	0.00352
15.7403	-0.00157			15.7403	0.00227			15.7403	0.000200726			15.2858	0.1435			15.2858	0.00348
15.7571	-0.00205			15.7571	0.00289			15.7571	-0.000897627			15.3026	0.14662			15.3026	0.0034
15.774	-0.00082562			15.774	0.00289			15.774	0.00233			15.3194	0.14942			15.3194	0.00289
15.7908	-0.000786512			15.7908	0.00284			15.7908	0.00278			15.3363	0.15184			15.3363	0.00258
15.8077	-0.00215			15.8077	0.0028			15.8077	0.00203			15.3531	0.15445			15.3531	0.00229
15.8245	-0.00351			15.8245	0.00264			15.8245	0.00128			15.3699	0.15733			15.3699	0.00205
15.8413	-0.00374			15.8413	0.00292			15.8413	-0.000840391			15.3868	0.16027			15.3868	0.0021
15.8582	-0.00135			15.8582	0.00345			15.8582	0.000579598			15.4036	0.16318			15.4036	0.0021
15.875	-0.00037716			15.875	0.00391			15.875	0.0011			15.4205	0.16599			15.4205	0.00192
15.8918	-0.000135759			15.8918	0.0039			15.8918	0.00161			15.4373	0.16852			15.4373	0.00174
15.9087	-0.000560899			15.9086	0.00385			15.9086	0.00243			15.4541	0.17081			15.4541	0.00152
15.9255	-0.000986038			15.9255	0.00379			15.9255	0.00295			15.471	0.17292			15.471	0.00149
15.9423	0.000564998			15.9423	0.00371			15.9423	0.00347			15.4878	0.17517			15.4878	0.00146
15.9592	0.00155			15.9592	0.00351			15.9592	0.0045			15.5046	0.17758			15.5046	0.00139
15.976	0.00156			15.976	0.00331			15.976	0.00805			15.5215	0.17957			15.5215	0.00136
15.9928	0.000785892			15.9928	0.00344			15.9928	0.00752			15.5383	0.18166			15.5383	0.00133
16.0097	1.20218e-05			16.0097	0.00406			16.0097	0.007			15.5551	0.18391			15.5551	0.0015
16.0265	0.00112			16.0265	0.00402			16.0265	0.00579			15.572	0.18571			15.572	0.00148
16.0433	0.00435			16.0433	0.00399			16.0433	0.0069			15.5888	0.18723			15.5888	0.00146
16.0602	0.00491			16.0602	0.00376			16.0602	0.007			15.6056	0.18885			15.6056	0.00138
16.077	0.00483			16.077	0.00407			16.077	0.00709			15.6225	0.19042			15.6225	0.000932565
16.0938	0.00474			16.0938	0.00414			16.0938	0.00955			15.6393	0.19181			15.6393	0.000554546
16.1107	0.00465			16.1107	0.00422			16.1107	0.00961			15.6561	0.19297			15.6561	0.000616871
16.1275	0.00456			16.1275	0.0049			16.1275	0.00937			15.673	0.19402			15.673	0.000716552
16.1443	0.00278			16.1443	0.00495			16.1443	0.00912			15.6898	0.19513			15.6898	0.00098493
16.1612	0.00367			16.1612	0.00489			16.1612	0.00819			15.7066	0.19619			15.7066	0.000895646
16.178	0.00592			16.178	0.00482			16.178	0.0078			15.7235	0.19712			15.7235	0.000806362
16.1948	0.00651			16.1948	0.0046			16.1948	0.0072			15.7403	0.19777			15.7403	0.00062861
16.2117	0.00627			16.2117	0.00437			16.2117	0.00661			15.7571	0.19829			15.7571	0.000512799
16.2285	0.00604			16.2285	0.00433			16.2285	0.00505			15.774	0.19875			15.774	0.000472012
16.2453	0.00597			16.2453	0.00446			16.2453	0.00584			15.7908	0.19899			15.7908	0.000136096
16.2622	0.00589			16.2622	0.00465			16.2622	0.00582			15.8077	0.1991			15.8077	0.000249914
16.279	0.00569			16.279	0.00586			16.279	0.0058			15.8245	0.19921			15.8245	0.000991589
16.2959	0.00631			16.2959	0.00632			16.2959	0.0074			15.8413	0.19945			15.8413	0.00113
16.3127	0.00636			16.3127	0.00635			16.3127	0.0071			15.8582	0.19983			15.8582	0.00111
16.3295	0.00523			16.3295	0.00636			16.3295	0.0068			15.875	0.20016			15.875	0.00109
16.3464	0.00411			16.3464	0.00591			16.3464	0.00595			15.8918	0.2002			15.8918	0.00106
16.3632	0.00548			16.3632	0.00546			16.3632	0.00605			15.9086	0.20023			15.9087	0.000708276
16.38	0.00678			16.38	0.00431			16.38	0.00821			15.9255	0.20016			15.9255	0.00041445
16.3969	0.00686			16.3969	0.0048			16.3969	0.00799			15.9423	0.19995			15.9423	0.000340774
16.4137	0.00694			16.4137	0.00519			16.4137	0.00776			15.9592	0.19968			15.9592	0.000969749
16.4305	0.00574			16.4305	0.00558			16.4305	0.00674			15.976	0.19935			15.976	0.000993496
16.4474	0.00454			16.4474	0.00588			16.4474	0.00858			15.9928	0.19904			15.9928	0.000951056
16.4642	0.00209			16.4642	0.00631			16.4642	0.0093			16.0097	0.19876			16.0097	0.000908616
16.481	-0.00311			16.481	0.00651			16.481	0.00959			16.0265	0.19847			16.0265	0.0003384
16.4979	0.000859442			16.4979	0.00757			16.4979	0.00879			16.0433	0.19817			16.0433	0.000264818
16.5147	0.00797			16.5147	0.00785			16.5147	0.00799			16.0602	0.19778			16.0602	0.000734789
16.5315	0.00828			16.5315	0.00789			16.5315	0.00872			16.077	0.19713			16.077	0.00135
16.5484	0.00858			16.5484	0.00794			16.5484	0.00923			16.0938	0.19619			16.0938	0.00185
16.5652	0.00802			16.5652	0.00852			16.5652	0.00974			16.1107	0.19518			16.1107	0.00195
16.582	0.00746			16.582	0.00875			16.582	0.01039			16.1275	0.19425			16.1275	0.00188
16.5989	0.00635			16.5989	0.00898			16.5989	0.01092			16.1443	0.19312			16.1443	0.00181
16.6157	0.00732			16.6157	0.00879			16.6157	0.01106			16.1612	0.19211			16.1612	0.0013
16.6325	0.00962			16.6325	0.00859			16.6325	0.01102			16.178	0.19107			16.178	0.000889909
16.6494	0.01137			16.6494	0.00802			16.6494	0.01097			16.1948	0.1897			16.1948	0.000436827
16.6662	0.01114			16.6662	0.00823			16.6662	0.01038			16.2117	0.18844			16.2117	-2.09578e-05
16.6831	0.0109			16.683	0.00817			16.683	0.01007			16.2285	0.18749			16.2285	3.65448e-05
16.6999	0.01044			16.6999	0.00812			16.6999	0.00976			16.2453	0.18648			16.2453	0.000586074
16.7167	0.0088			16.7167	0.00748			16.7167	0.00987			16.2622	0.18528			16.2622	0.000845207
16.7336	0.00852			16.7336	0.00713			16.7336	0.00988			16.279	0.18418			16.279	0.000894624
16.7504	0.01184			16.7504	0.0083			16.7504	0.00989			16.2959	0.18324			16.2959	0.000886054
16.7672	0.01214			16.7672	0.00829			16.7672	0.00979			16.3127	0.18232			16.3127	0.000781743
16.7841	0.0117			16.7841	0.0081			16.7841	0.00641			16.3295	0.18134			16.3295	0.000677432
16.8009	0.01125			16.8009	0.0079			16.8009	0.00722			16.3464	0.18046			16.3464	0.000580458
16.8177	0.01024			16.8177	0.00752			16.8177	0.00789			16.3632	0.1796			16.3632	0.000549072
16.8346	0.01014			16.8346	0.00691			16.8346	0.00877			16.38	0.17861			16.38	0.000672208
16.8514	0.01002			16.8514	0.00701			16.8514	0.00887			16.3969	0.17747			16.3969	0.000591675
16.8682	0.00991			16.8682	0.00696			16.8682	0.00896			16.4137	0.17624			16.4137	0.000511143
16.8851	0.00975			16.8851	0.0069			16.8851	0.00916			16.4305	0.17505			16.4305	0.00032519
16.9019	0.00916			16.9019	0.0067			16.9019	0.00892			16.4474	0.17382			16.4474	0.000832373
16.9187	0.00857			16.9187	0.00667			16.9187	0.00868			16.4642	0.17255			16.4642	0.00128
16.9356	0.00904			16.9356	0.00663			16.9356	0.00788			16.481	0.17136			16.481	0.00147
16.9524	0.00904			16.9524	0.00657			16.9524	0.00708			16.4979	0.17011			16.4979	0.00153
16.9692	0.00872			16.9692	0.00605			16.9692	0.00421			16.5147	0.16913			16.5147	0.00158
16.9861	0.0084			16.9861	0.00553			16.9861	0.00475			16.5315	0.16823			16.5315	0.00175
17.0029	0.00819			17.0029	0.00541			17.0029	0.00502			16.5484	0.16713			16.5484	0.0018
17.0197	0.00798			17.0197	0.00543			17.0197	0.00528			16.5652	0.1659			16.5652	0.00177
17.0366	0.00858			17.0366	0.00546			17.0366	0.0054			16.582	0.16476			16.582	0.00174
17.0534	0.00927			17.0534	0.00553			17.0534	0.0053			16.5989	0.16371			16.5989	0.00156
17.0703	0.00946			17.0702	0.00548			17.0702	0.00521			16.6157	0.16254			16.6157	0.000790604
17.0871	0.00897			17.0871	0.00543			17.0871	0.00183			16.6325	0.16137			16.6325	0.000327986
17.1039	0.00849			17.1039	0.00526			17.1039	0.00222			16.6494	0.16029			16.6494	0.000118433
17.1208	0.00625			17.1207	0.00489			17.1207	0.0037			16.6662	0.15924			16.6662	-8.16497e-05
17.1376	0.00649			17.1376	0.00452			17.1376	0.00565			16.683	0.15823			16.6831	-7.85051e-05
17.1544	0.00782			17.1544	0.00413			17.1544	0.00602			16.6999	0.15728			16.6999	-0.000190436
17.1713	0.0083			17.1713	0.00411			17.1713	0.00582			16.7167	0.15632			16.7167	-0.000302367
17.1881	0.00826			17.1881	0.00409			17.1881	0.00563			16.7336	0.15527			16.7336	-0.00070861
17.2049	0.00769			17.2049	0.00403			17.2049	0.0047			16.7504	0.15423			16.7504	-0.000749314
17.2218	0.00712			17.2218	0.00371			17.2218	0.00434			16.7672	0.15299			16.7672	-0.000612079
17.2386	0.00567			17.2386	0.0034			17.2386	0.00398			16.7841	0.15167			16.7841	-0.000692704
17.2554	0.00583			17.2554	0.00342			17.2554	0.00312			16.8009	0.15054			16.8009	-0.000773329
17.2723	0.00885			17.2722	0.0038			17.2722	0.00669			16.8177	0.1493			16.8177	-0.000898285
17.2891	0.00925			17.2891	0.00382			17.2891	0.00708			16.8346	0.14808			16.8346	-0.000634771
17.3059	0.00965			17.3059	0.00387			17.3059	0.00722			16.8514	0.14714			16.8514	-0.000544256
17.3228	0.00927			17.3228	0.00408			17.3228	0.00717			16.8682	0.14625			16.8682	-0.000421046
17.3396	0.00889			17.3396	0.00406			17.3396	0.00712			16.8851	0.14528			16.8851	-0.000409082
17.3564	0.00809			17.3564	0.00404			17.3564	0.00566			16.9019	0.14416			16.9019	-0.000412937
17.3733	0.00708			17.3733	0.00337			17.3733	0.00288			16.9187	0.14289			16.9187	-0.000437593
17.3901	0.00658			17.3901	0.00306			17.3901	0.00188			16.9356	0.14177			16.9356	-0.000462249
17.4069	0.00656			17.4069	0.00309			17.4069	1.44631e-05			16.9524	0.14069			16.9524	-0.000495992
17.4238	0.00615			17.4238	0.00353			17.4238	-0.000255403			16.9692	0.13945			16.9692	-0.000529734
17.4406	0.00574			17.4406	0.00418			17.4406	0.00171			16.9861	0.13848			16.9861	-0.000561137
17.4574	0.00715			17.4574	0.00426			17.4574	0.00158			17.0029	0.13768			17.0029	-0.000615871
17.4743	0.00708			17.4743	0.00435			17.4743	0.00144			17.0197	0.13688			17.0197	-0.000225498
17.4911	0.00701			17.4911	0.00442			17.4911	0.000499829			17.0366	0.13583			17.0366	-0.000169044
17.5079	0.00249			17.5079	0.00456			17.5079	0.00106			17.0534	0.13476			17.0534	-0.000213876
17.5248	0.00591			17.5248	0.00454			17.5248	0.00128			17.0702	0.13378			17.0702	-0.000258708
17.5416	0.007			17.5416	0.00451			17.5416	0.00176			17.0871	0.13279			17.0871	-0.000306609
17.5585	0.00704			17.5584	0.00398			17.5584	0.00253			17.1039	0.13183			17.1039	-0.00035451
17.5753	0.00692			17.5753	0.00397			17.5753	0.0021			17.1207	0.13075			17.1208	-0.000488906
17.5921	0.00681			17.5921	0.00391			17.5921	0.00168			17.1376	0.12972			17.1376	-0.00102
17.609	0.00709			17.6089	0.00384			17.6089	0.000766567			17.1544	0.12881			17.1544	-0.000622164
17.6258	0.00737			17.6258	0.00334			17.6258	0.0018			17.1712	0.12783			17.1713	-9.13116e-05
17.6426	0.00787			17.6426	0.00359			17.6426	0.00191			17.1881	0.12682			17.1881	-9.10727e-05
17.6595	0.00795			17.6594	0.00357			17.6594	0.00244			17.2049	0.12601			17.2049	-0.000147651
17.6763	0.00803			17.6763	0.00354			17.6763	0.00297			17.2218	0.12525			17.2218	-0.00020423
17.6931	0.00823			17.6931	0.00267			17.6931	0.00335			17.2386	0.12435			17.2386	-0.000296665
17.71	0.00846			17.7099	0.00143			17.7099	0.00355			17.2554	0.12361			17.2554	-0.0009138
17.7268	0.00855			17.7268	0.00117			17.7268	0.00323			17.2722	0.12279			17.2723	-0.00166
17.7436	0.00759			17.7436	0.00115			17.7436	0.00292			17.2891	0.12184			17.2891	-0.0014
17.7605	0.00663			17.7605	0.00115			17.7605	0.00243			17.3059	0.12097			17.3059	-0.00073166
17.7773	0.00661			17.7773	0.00115			17.7773	0.00277			17.3228	0.12023			17.3228	-0.00049578
17.7941	0.00709			17.7941	0.00115			17.7941	0.00294			17.3396	0.11941			17.3396	-0.000513024
17.811	0.0075			17.811	0.00132			17.811	0.00189			17.3564	0.11864			17.3564	-0.000165008
17.8278	0.00706			17.8278	0.00213			17.8278	0.000842309			17.3733	0.11803			17.3733	-0.000126087
17.8446	0.00662			17.8446	0.00234			17.8446	-0.000619719			17.3901	0.11729			17.3901	-0.000119977
17.8615	0.00549			17.8615	0.00235			17.8615	-0.000505719			17.4069	0.11642			17.4069	-0.000434813
17.8783	0.00484			17.8783	0.00232			17.8783	-0.00039172			17.4238	0.11558			17.4238	-0.000749649
17.8951	0.00708			17.8951	0.00229			17.8951	0.000308649			17.4406	0.11479			17.4406	-0.00045307
17.912	0.00868			17.912	0.00217			17.912	0.00024693			17.4574	0.11379			17.4574	-0.000461054
17.9288	0.00903			17.9288	0.00204			17.9288	0.000185212			17.4743	0.11281			17.4743	-0.000524053
17.9456	0.00703			17.9456	0.00179			17.9456	-0.000340338			17.4911	0.1119			17.4911	-0.000587053
17.9625	0.00503			17.9625	0.00159			17.9625	-0.00165			17.5079	0.1109			17.5079	-0.000705068
17.9793	0.00339			17.9793	0.00139			17.9793	-0.000942154			17.5248	0.10979			17.5248	-0.000671021
17.9962	0.00383			17.9961	0.000883787			17.9961	0.000375935			17.5416	0.10901			17.5416	-0.000662583
18.013	0.0037			18.013	0.00149			18.013	0.000520416			17.5584	0.10843			17.5584	-0.000718541
18.0298	0.00357			18.0298	0.00234			18.0298	0.000475105			17.5753	0.10755			17.5753	-0.000774499
18.0466	0.0046			18.0466	0.00224			18.0466	0.000429793			17.5921	0.10667			17.5921	-0.000927745
18.0635	0.00552			18.0635	0.00215			18.0635	-0.000243865			17.6089	0.10585			17.609	-0.000181534
18.0803	0.00645			18.0803	0.00184			18.0803	-0.000780003			17.6258	0.10528			17.6258	0.00198
18.0971	0.00778			18.0971	0.00169			18.0971	-0.00132			17.6426	0.10478			17.6426	0.00307
18.114	0.01155			18.114	0.0013			18.114	-0.00205			17.6594	0.10427			17.6594	0.00324
18.1308	0.01354			18.1308	0.00108			18.1308	-0.000315313			17.6763	0.10384			17.6763	0.00233
18.1477	0.01372			18.1476	0.00202			18.1476	0.000510356			17.6931	0.10323			17.6931	0.00142
18.1645	0.01351			18.1645	0.00203			18.1645	0.000862888			17.7099	0.10238			17.7099	0.000595297
18.1813	0.0133			18.1813	0.00198			18.1813	0.000275724			17.7268	0.10144			17.7268	0.000418739
18.1982	0.01182			18.1981	0.00192			18.1981	-0.00031144			17.7436	0.10064			17.7436	0.000499696
18.215	0.01103			18.215	0.00186			18.215	-7.99854e-05			17.7604	0.09996			17.7605	0.000459552
18.2318	0.01111			18.2318	-0.000471102			18.2318	-0.000120531			17.7773	0.09924			17.7773	0.000419408
18.2487	0.01066			18.2487	-0.00147			18.2487	-0.000161076			17.7941	0.09856			17.7941	0.000335329
18.2655	0.01022			18.2655	-0.000739468			18.2655	-0.000345151			17.811	0.09795			17.811	0.00031564
18.2823	0.00903			18.2823	-0.000371052			18.2823	-0.00123			17.8278	0.09742			17.8278	0.00029595
18.2992	0.00872			18.2992	0.000838316			18.2992	-0.00212			17.8446	0.09686			17.8446	-0.000372607
18.316	0.00866			18.316	0.000781173			18.316	-0.00175			17.8615	0.09613			17.8615	-0.000586796
18.3328	0.00857			18.3328	0.00072403			18.3328	-0.00149			17.8783	0.09537			17.8783	-0.000613532
18.3497	0.00847			18.3497	0.000344866			18.3497	-0.00149			17.8951	0.09466			17.8951	-0.00112
18.3665	0.00726			18.3665	-0.000212468			18.3665	-0.00149			17.912	0.094			17.912	-0.00116
18.3833	0.00109			18.3833	-0.000439608			18.3833	-0.00264			17.9288	0.09324			17.9288	-0.000529641
18.4002	-0.00148			18.4002	0.000252242			18.4002	-0.00206			17.9456	0.09244			17.9456	-0.000486031
18.417	0.000719757			18.417	0.000342242			18.417	-0.00195			17.9625	0.09181			17.9625	-0.00044242
18.4338	0.00176			18.4338	0.000432241			18.4338	-0.00183			17.9793	0.09135			17.9793	-0.000150821
18.4507	0.00149			18.4507	0.000709478			18.4507	-0.00202			17.9961	0.09078			17.9961	-0.000114204
18.4675	0.00121			18.4675	0.00108			18.4675	-0.00222			18.013	0.09004			18.013	-0.000240354
18.4843	0.00167			18.4843	0.00116			18.4843	-0.00285			18.0298	0.08906			18.0298	-0.000366504
18.5012	0.00134			18.5012	0.000876836			18.5012	-0.00211			18.0466	0.08808			18.0466	-0.000576062
18.518	0.001			18.518	0.000590698			18.518	-0.0018			18.0635	0.08739			18.0635	-0.000513813
18.5348	-0.0014			18.5348	0.000350408			18.5348	-0.00186			18.0803	0.08684			18.0803	-0.000549894
18.5517	0.00070804			18.5517	0.000537396			18.5517	-0.00192			18.0971	0.08624			18.0971	-0.000585975
18.5685	0.00149			18.5685	0.000510017			18.5685	0.000196051			18.114	0.08571			18.114	-0.000664228
18.5854	0.00227			18.5853	0.000482638			18.5853	0.00197			18.1308	0.08516			18.1308	-0.000850283
18.6022	0.00347			18.6022	0.000412384			18.6022	0.00179			18.1476	0.08463			18.1476	-0.00128
18.619	0.00337			18.619	0.000450547			18.619	0.0016			18.1645	0.08406			18.1645	-0.00145
18.6359	0.00327			18.6359	0.000469372			18.6359	0.000950804			18.1813	0.08313			18.1813	-0.00151
18.6527	0.00292			18.6527	0.000633749			18.6527	-0.00292			18.1981	0.08226			18.1982	-0.00155
18.6695	0.00375			18.6695	0.00064122			18.6695	-0.0011			18.215	0.08166			18.215	-0.00167
18.6864	0.00392			18.6864	0.000581496			18.6864	-0.00103			18.2318	0.08119			18.2318	-0.00185
18.7032	0.00325			18.7032	0.000521772			18.7032	-0.000957047			18.2487	0.08069			18.2487	-0.00167
18.72	0.00257			18.72	0.000394854			18.72	-0.000592648			18.2655	0.08027			18.2655	-0.000909535
18.7369	0.00425			18.7369	0.000180567			18.7369	-0.0013			18.2823	0.07974			18.2823	-0.000400905
18.7537	0.00538			18.7537	-0.000311901			18.7537	-0.002			18.2992	0.07923			18.2992	-0.000233668
18.7705	0.00537			18.7705	0.000159616			18.7705	-0.00236			18.316	0.07878			18.316	-0.000383634
18.7874	0.00507			18.7874	9.34665e-05			18.7874	-0.0027			18.3328	0.07847			18.3328	-0.0005336
18.8042	0.00478			18.8042	2.73171e-05			18.8042	-0.00304			18.3497	0.07805			18.3497	-0.001
18.821	0.00422			18.821	-0.000159398			18.821	-0.00263			18.3665	0.07753			18.3665	-0.00107
18.8379	0.00601			18.8379	-0.000244198			18.8379	-0.00233			18.3833	0.0769			18.3833	-0.00105
18.8547	0.00583			18.8547	-0.000431753			18.8547	-0.00212			18.4002	0.07629			18.4002	-0.000696458
18.8715	0.00566			18.8715	-0.000619308			18.8715	-0.00209			18.417	0.07583			18.417	-0.000414028
18.8884	0.00507			18.8884	-0.000983962			18.8884	-0.00207			18.4338	0.07518			18.4338	-0.000361119
18.9052	0.00428			18.9052	-0.000745409			18.9052	-0.00398			18.4507	0.07432			18.4507	-0.000421799
18.922	0.0035			18.922	-0.000286679			18.922	-0.0044			18.4675	0.07343			18.4675	-0.00048248
18.9389	0.00363			18.9389	0.000243349			18.9389	-0.00303			18.4843	0.07282			18.4843	-0.00065675
18.9557	0.0049			18.9557	0.000136092			18.9557	-0.00334			18.5012	0.07251			18.5012	-0.00118
18.9725	0.00495			18.9725	2.88355e-05			18.9725	-0.00365			18.518	0.07201			18.518	-0.00116
18.9894	0.00472			18.9894	-0.000424679			18.9894	-0.00447			18.5348	0.07163			18.5348	-0.00113
19.0062	0.00449			19.0062	-0.000995087			19.0062	-0.00515			18.5517	0.07119			18.5517	-0.00102
19.0231	0.0041			19.0231	-0.00129			19.0231	-0.00496			18.5685	0.07064			18.5685	-0.000677989
19.0399	0.00371			19.0399	-0.00159			19.0399	-0.00477			18.5853	0.07015			18.5853	-0.00047976
19.0567	0.00267			19.0567	-0.00164			19.0567	-0.00483			18.6022	0.06968			18.6022	2.2986e-05
19.0736	0.000632565			19.0736	-0.00184			19.0736	-0.0049			18.619	0.0691			18.619	2.19362e-05
19.0904	-0.00141			19.0904	-0.00244			19.0904	-0.00535			18.6359	0.06831			18.6359	-6.2267e-05
19.1072	-0.00444			19.1072	-0.00277			19.1072	-0.00363			18.6527	0.06737			18.6527	-0.00014647
19.1241	0.000764255			19.1241	-0.00247			19.1241	-0.00272			18.6695	0.0665			18.6695	-0.000678716
19.1409	0.000780337			19.1409	-0.0025			19.1409	-0.00291			18.6864	0.06595			18.6864	-0.000935163
19.1577	0.000668927			19.1577	-0.00253			19.1577	-0.0031			18.7032	0.06539			18.7032	-0.00122
19.1746	0.000557517			19.1746	-0.00264			19.1746	-0.00475			18.72	0.06482			18.72	-0.000927876
19.1914	-0.000393045			19.1914	-0.00247			19.1914	-0.0033			18.7369	0.06415			18.7369	-6.44982e-05
19.2082	0.00012452			19.2082	-0.00231			19.2082	-0.00269			18.7537	0.06348			18.7537	-0.000131547
19.2251	-0.000127256			19.2251	-0.00199			19.2251	-0.00183			18.7705	0.06271			18.7705	-0.000198595
19.2419	-0.000379032			19.2419	-0.00184			19.2419	-0.0022			18.7874	0.06203			18.7874	-0.00050052
19.2587	0.000830284			19.2587	-0.00178			19.2587	-0.00257			18.8042	0.06127			18.8042	-0.00128
19.2756	0.00048258			19.2756	-0.00223			19.2756	-0.00334			18.821	0.06025			18.821	-0.00158
19.2924	0.000134877			19.2924	-0.00267			19.2924	-0.00319			18.8379	0.05926			18.8379	-0.00163
19.3092	-0.000669648			19.3092	-0.00249			19.3092	-0.0032			18.8547	0.05859			18.8547	-0.00168
19.3261	0.0033			19.3261	-0.00253			19.3261	-0.00321			18.8715	0.05819			18.8715	-0.00125
19.3429	0.00824			19.3429	-0.00257			19.3429	-0.00364			18.8884	0.05751			18.8884	-0.00127
19.3597	0.01212			19.3597	-0.00284			19.3597	-0.00407			18.9052	0.05696			18.9052	-0.00139
19.3766	0.01484			19.3766	-0.00287			19.3766	-0.00388			18.922	0.05632			18.922	-0.00152
19.3934	0.01354			19.3934	-0.00282			19.3934	-0.00379			18.9389	0.05558			18.9389	-0.00158
19.4103	0.01224			19.4102	-0.0021			19.4102	-0.00375			18.9557	0.05492			18.9557	-0.00127
19.4271	0.00874			19.4271	-0.000753629			19.4271	-0.00423			18.9725	0.05439			18.9725	-0.000860039
19.4439	0.00948			19.4439	-0.000779982			19.4439	-0.00472			18.9894	0.05403			18.9894	-0.000623192
19.4608	0.011			19.4608	-0.000806335			19.4608	-0.00406			19.0062	0.05373			19.0062	-0.000627039
19.4776	0.01253			19.4776	-0.000878072			19.4776	-0.00398			19.0231	0.05326			19.0231	-0.000897666
19.4944	0.01218			19.4944	-0.000822126			19.4944	-0.00415			19.0399	0.05272			19.0399	-0.00117
19.5113	0.01184			19.5113	-0.000805808			19.5113	-0.00432			19.0567	0.05213			19.0567	-0.00137
19.5281	0.01048			19.5281	-0.000789491			19.5281	-0.00408			19.0736	0.05163			19.0736	-0.000903006
19.5449	0.01024			19.5449	-0.000621655			19.5449	-0.00372			19.0904	0.05131			19.0904	-0.000871757
19.5618	0.01			19.5617	0.00126			19.5617	-0.00367			19.1072	0.05099			19.1072	-0.000887614
19.5786	0.00957			19.5786	0.00284			19.5786	-0.00509			19.1241	0.05083			19.1241	-0.000903471
19.5954	0.00855			19.5954	0.00287			19.5954	-0.0065			19.1409	0.05073			19.1409	-0.000644634
19.6123	0.00752			19.6123	0.00369			19.6123	-0.00613			19.1577	0.05051			19.1577	-1.08519e-05
19.6291	0.00714			19.6291	0.00408			19.6291	-0.00672			19.1746	0.05008			19.1746	-5.3264e-05
19.6459	0.00786			19.6459	0.00447			19.6459	-0.00731			19.1914	0.04947			19.1914	-9.56762e-05
19.6628	0.00811			19.6628	0.00444			19.6628	-0.00876			19.2082	0.04888			19.2082	-0.000268714
19.6796	0.00668			19.6796	0.0044			19.6796	-0.01047			19.2251	0.04835			19.2251	-0.000768659
19.6964	0.00525			19.6964	0.00381			19.6964	-0.00865			19.2419	0.04772			19.2419	-0.000500251
19.7133	0.00495			19.7133	0.0027			19.7133	-0.00802			19.2587	0.04721			19.2587	7.15869e-06
19.7301	0.00527			19.7301	0.00252			19.7301	-0.00768			19.2756	0.04674			19.2756	-5.94193e-05
19.7469	0.00559			19.7469	0.00233			19.7469	-0.00735			19.2924	0.04624			19.2924	-0.000125997
19.7638	0.00521			19.7638	0.00187			19.7638	-0.00702			19.3092	0.04573			19.3092	-0.000269929
19.7806	0.00483			19.7806	0.00119			19.7806	-0.00697			19.3261	0.04533			19.3261	-0.000900935
19.7974	0.00379			19.7974	0.000513431			19.7974	-0.0074			19.3429	0.04507			19.3429	-0.00111
19.8143	0.00147			19.8143	-8.2133e-05			19.8143	-0.00783			19.3597	0.04484			19.3597	-0.00119
19.8311	0.000675829			19.8311	0.000641201			19.8311	-0.00741			19.3766	0.04477			19.3766	-0.00118
19.848	0.000708922			19.8479	0.000513009			19.8479	-0.00752			19.3934	0.0449			19.3934	-0.0012
19.8648	0.000557932			19.8648	0.000384817			19.8648	-0.00762			19.4102	0.04512			19.4103	-0.00126
19.8816	0.000406942			19.8816	-5.24585e-05			19.8816	-0.00831			19.4271	0.04519			19.4271	-0.00132
19.8985	0.000364757			19.8984	-0.000111762			19.8984	-0.00735			19.4439	0.04499			19.4439	-0.0013
19.9153	0.00141			19.9153	-0.000507141			19.9153	-0.0061			19.4607	0.04454			19.4608	-0.00127
19.9321	0.0016			19.9321	-0.000855717			19.9321	-0.00593			19.4776	0.04394			19.4776	-0.00128
19.949	0.00066618			19.9489	-0.0012			19.9489	-0.00558			19.4944	0.04336			19.4944	-0.0013
19.9658	-0.000268515			19.9658	-0.00196			19.9658	-0.00589			19.5113	0.04299			19.5113	-0.00132
19.9826	-9.66454e-06			19.9826	-0.00228			19.9826	-0.0062			19.5281	0.04254			19.5281	-0.00107
19.9995	0.00211			19.9994	-0.000775859			19.9994	-0.0062			19.5449	0.04215			19.5449	-0.000821743
20.0163	0.0028			20.0163	-0.000807243			20.0163	-0.00621			19.5617	0.04159			19.5618	-0.000712404
20.0331	0.00284			20.0331	-0.000838628			20.0331	-0.00739			19.5786	0.04088			19.5786	-0.000144629
20.05	0.00167			20.05	-0.00102			20.05	-0.00864			19.5954	0.0403			19.5954	-0.000156971
20.0668	0.000504788			20.0668	-0.00117			20.0668	-0.00693			19.6123	0.04001			19.6123	-0.000146211
20.0836	0.00064354			20.0836	-0.00189			20.0836	-0.00575			19.6291	0.03961			19.6291	-0.000226777
20.1005	0.00349			20.1005	-0.00234			20.1005	-0.00553			19.6459	0.03938			19.6459	-0.000307343
20.1173	0.00327			20.1173	-0.00243			20.1173	-0.00525			19.6628	0.03919			19.6628	-0.000479281
20.1341	0.00305			20.1341	-0.00252			20.1341	-0.00557			19.6796	0.0389			19.6796	-0.000388893
20.151	0.00227			20.151	-0.00255			20.151	-0.0059			19.6964	0.0384			19.6964	-0.000298504
20.1678	0.00199			20.1678	-0.00235			20.1678	-0.00684			19.7133	0.03772			19.7133	-0.000273661
20.1846	0.00183			20.1846	-0.00199			20.1846	-0.00875			19.7301	0.037			19.7301	0.000238421
20.2015	0.00168			20.2015	-0.00235			20.2015	-0.00711			19.7469	0.03649			19.7469	0.000282015
20.2183	0.000204613			20.2183	-0.00271			20.2183	-0.00715			19.7638	0.03621			19.7638	0.000325609
20.2351	-0.00076772			20.2351	-0.00343			20.2351	-0.0072			19.7806	0.03586			19.7806	0.000355152
20.252	0.000702328			20.252	-0.00442			20.252	-0.00755			19.7974	0.03568			19.7974	0.000269942
20.2688	0.000962944			20.2688	-0.00361			20.2688	-0.00693			19.8143	0.03543			19.8143	0.000184732
20.2857	0.000877636			20.2856	-0.00312			20.2856	-0.00684			19.8311	0.03501			19.8311	-0.000451029
20.3025	0.000792328			20.3025	-0.00299			20.3025	-0.00688			19.8479	0.03442			19.8479	-6.58631e-05
20.3193	-1.19028e-05			20.3193	-0.00285			20.3193	-0.00692			19.8648	0.03383			19.8648	-5.80412e-06
20.3361	0.000702227			20.3361	-0.00271			20.3361	-0.00734			19.8816	0.03343			19.8816	5.42548e-05
20.353	0.000644622			20.353	-0.00242			20.353	-0.0074			19.8984	0.03327			19.8985	0.00043974
20.3698	0.000587018			20.3698	-0.00213			20.3698	-0.00639			19.9153	0.03302			19.9153	0.000797247
20.3866	0.00092812			20.3866	-0.0019			20.3866	-0.00554			19.9321	0.03298			19.9321	0.000679755
20.4035	0.00128			20.4035	-0.00159			20.4035	-0.00568			19.9489	0.03294			19.9489	0.000562263
20.4203	0.00129			20.4203	-0.00149			20.4203	-0.00583			19.9658	0.03287			19.9658	0.000262638
20.4372	0.000278954			20.4371	-0.00157			20.4371	-0.006			19.9826	0.03276			19.9826	1.56752e-05
20.454	-0.000734521			20.454	-0.00165			20.454	-0.00775			19.9994	0.03264			19.9994	-0.000357728
20.4708	0.000250828			20.4708	-0.00227			20.4708	-0.0095			20.0163	0.03244			20.0163	-0.000581193
20.4877	0.00141			20.4876	-0.0016			20.4876	-0.01005			20.0331	0.03203			20.0331	-0.000687474
20.5045	0.00164			20.5045	-0.000763495			20.5045	-0.00968			20.0499	0.03161			20.05	-0.000732921
20.5213	0.00188			20.5213	-0.000778736			20.5213	-0.00894			20.0668	0.03129			20.0668	-0.000778369
20.5382	0.00252			20.5382	-0.000849826			20.5382	-0.00337			20.0836	0.0311			20.0836	-0.00101
20.555	0.00174			20.555	-0.000920916			20.555	-0.00245			20.1005	0.03073			20.1005	-0.000906853
20.5718	0.000964841			20.5718	-0.00184			20.5718	-0.00251			20.1173	0.03048			20.1173	-0.000198094
20.5887	0.000578811			20.5887	-0.00202			20.5887	-0.00258			20.1341	0.03026			20.1341	0.000309387
20.6055	0.00019278			20.6055	-0.00183			20.6055	-0.0033			20.151	0.03021			20.151	0.000343643
20.6223	-0.00443			20.6223	-0.00164			20.6223	-0.00178			20.1678	0.03025			20.1678	0.000355593
20.6392	-0.00377			20.6392	-0.00174			20.6392	-0.00125			20.1846	0.03011			20.1846	0.000286139
20.656	-0.00359			20.656	-0.00184			20.656	-0.00136			20.2015	0.02982			20.2015	0.000216685
20.6728	-0.00362			20.6728	-0.00209			20.6728	-0.00148			20.2183	0.02944			20.2183	0.000382226
20.6897	-0.00376			20.6897	-0.00222			20.6897	-0.00416			20.2351	0.0289			20.2351	0.00115
20.7065	-0.0039			20.7065	-0.00224			20.7065	-0.00426			20.252	0.02844			20.252	0.00133
20.7233	-0.00474			20.7233	-0.00265			20.7233	-0.00284			20.2688	0.02803			20.2688	0.00129
20.7402	-0.00432			20.7402	-0.00384			20.7402	-0.00317			20.2856	0.02753			20.2856	0.00125
20.757	-0.00431			20.757	-0.00372			20.757	-0.0035			20.3025	0.02717			20.3025	0.00118
20.7738	-0.00336			20.7738	-0.00367			20.7738	-0.00423			20.3193	0.02693			20.3193	0.00146
20.7907	-0.00314			20.7907	-0.00393			20.7907	-0.00405			20.3361	0.02675			20.3361	0.00156
20.8075	-0.0034			20.8075	-0.00418			20.8075	-0.00402			20.353	0.02657			20.353	0.00139
20.8243	-0.00365			20.8243	-0.00424			20.8243	-0.00237			20.3698	0.02648			20.3698	0.00122
20.8412	-0.00567			20.8412	-0.0028			20.8412	-0.00204			20.3866	0.02637			20.3866	0.000770857
20.858	-0.00819			20.858	-0.0027			20.858	-0.00267			20.4035	0.02608			20.4035	0.000200635
20.8749	-0.00477			20.8748	-0.00267			20.8748	-0.0033			20.4203	0.02559			20.4203	0.000117704
20.8917	-6.70969e-06			20.8917	-0.00264			20.8917	-0.00517			20.4371	0.02488			20.4371	0.000105252
20.9085	0.000396062			20.9085	-0.00166			20.9085	-0.00485			20.454	0.02423			20.454	0.00113
20.9254	0.000798834			20.9254	-0.00157			20.9254	-0.000873317			20.4708	0.02383			20.4708	0.00154
20.9422	0.000433485			20.9422	-0.00147			20.9422	-0.000205164			20.4876	0.02345			20.4877	0.00173
20.959	6.81358e-05			20.959	-0.00122			20.959	-0.00103			20.5045	0.02327			20.5045	0.00191
20.9759	-0.00068048			20.9759	-0.000142498			20.9759	-0.00185			20.5213	0.0233			20.5213	0.00199
20.9927	-0.000622382			20.9927	1.733e-05			20.9927	-0.00253			20.5382	0.02338			20.5382	0.00197
21.0095	0.00014229			21.0095	-6.63504e-05			21.0095	-0.00259			20.555	0.02339			20.555	0.00196
21.0264	0.000906962			21.0264	-0.000150031			21.0264	-0.00266			20.5718	0.02341			20.5718	0.00205
21.0432	0.000925334			21.0432	-0.00042917			21.0432	-0.00214			20.5887	0.02333			20.5887	0.00218
21.06	0.000292132			21.06	-0.000224426			21.06	-0.00193			20.6055	0.02322			20.6055	0.00215
21.0769	-0.00034107			21.0769	-0.000178971			21.0769	-0.00209			20.6223	0.02307			20.6223	0.00212
21.0937	-0.00263			21.0937	-0.000952615			21.0937	-0.00225			20.6392	0.02282			20.6392	0.00198
21.1105	-0.00441			21.1105	-0.00173			21.1105	-0.0029			20.656	0.02239			20.656	0.00114
21.1274	-0.00359			21.1274	-0.00176			21.1274	-0.000974694			20.6728	0.02195			20.6728	0.000724336
21.1442	-0.00276			21.1442	-0.00179			21.1442	-0.000860369			20.6897	0.02147			20.6897	0.000632019
21.161	-0.0028			21.161	-0.00221			21.161	-0.000714395			20.7065	0.02106			20.7065	0.000539703
21.1779	-0.00296			21.1779	-0.00186			21.1779	-0.00129			20.7233	0.02072			20.7233	0.000475551
21.1947	-0.00311			21.1947	-0.000934285			21.1947	-0.00186			20.7402	0.02058			20.7402	0.000766212
21.2115	-0.00684			21.2115	-0.000979108			21.2115	-0.00328			20.757	0.02058			20.757	0.000899468
21.2284	-0.00606			21.2284	-0.00102			21.2284	-0.00487			20.7738	0.02072			20.7738	0.000730176
21.2452	-0.00207			21.2452	-0.00134			21.2452	-0.0039			20.7907	0.02099			20.7907	0.000560884
21.262	-0.000555535			21.262	-0.00138			21.262	-0.00381			20.8075	0.02114			20.8075	0.00109
21.2789	-4.85088e-05			21.2789	-0.00142			21.2789	-0.00372			20.8243	0.0211			20.8243	0.00121
21.2957	-0.000628746			21.2957	-0.00171			21.2957	-0.00359			20.8412	0.02111			20.8412	0.00134
21.3126	-0.00121			21.3126	-0.00186			21.3126	-0.00287			20.858	0.02103			20.858	0.00151
21.3294	-0.0048			21.3294	-0.00138			21.3294	-0.00299			20.8748	0.02094			20.8748	0.00151
21.3462	-0.00499			21.3462	-0.00153			21.3462	-0.00311			20.8917	0.02081			20.8917	0.00153
21.3631	-0.00194			21.3631	-0.00168			21.3631	-0.00298			20.9085	0.0207			20.9085	0.00154
21.3799	-0.000168239			21.3799	-0.002			21.3799	-0.00272			20.9254	0.02056			20.9254	0.0015
21.3967	0.00032475			21.3967	-0.00189			21.3967	-0.000869006			20.9422	0.02033			20.9422	0.00147
21.4136	-2.5223e-05			21.4136	-0.00188			21.4136	-0.000150031			20.959	0.01994			20.959	0.0012
21.4304	-0.000375196			21.4304	-0.00187			21.4304	-0.000218399			20.9759	0.01944			20.9759	0.00156
21.4472	0.000550595			21.4472	-0.00154			21.4472	-0.000286768			20.9927	0.01891			20.9927	0.00158
21.4641	0.00182			21.4641	-0.00126			21.4641	-0.00114			21.0095	0.01842			21.0095	0.0016
21.4809	0.00206			21.4809	-0.00125			21.4809	-0.00119			21.0264	0.01804			21.0264	0.0019
21.4977	0.00215			21.4977	-0.00123			21.4977	-0.00123			21.0432	0.01791			21.0432	0.00202
21.5146	0.00177			21.5146	-0.00125			21.5146	-0.00159			21.06	0.0177			21.06	0.00202
21.5314	0.00139			21.5314	-0.00127			21.5314	-0.00471			21.0769	0.01758			21.0769	0.00166
21.5482	-0.00132			21.5482	-0.0014			21.5482	-0.00351			21.0937	0.01748			21.0937	0.00129
21.5651	-0.000433453			21.5651	-0.00137			21.5651	-0.00311			21.1105	0.01735			21.1105	0.00117
21.5819	0.0034			21.5819	-0.00125			21.5819	-0.00301			21.1274	0.0172			21.1274	0.00103
21.5987	0.00248			21.5987	-0.00165			21.5987	-0.00307			21.1442	0.01712			21.1442	0.000922726
21.6156	0.00157			21.6156	-0.00205			21.6156	-0.00312			21.161	0.01719			21.161	0.000694497
21.6324	-0.000319292			21.6324	-0.00224			21.6324	-0.0061			21.1779	0.01734			21.1779	0.000363532
21.6492	0.00555			21.6492	-0.00172			21.6492	0.000156976			21.1947	0.01746			21.1947	0.000715965
21.6661	0.0073			21.6661	-0.00187			21.6661	0.000169132			21.2115	0.01771			21.2115	0.000716274
21.6829	0.00795			21.6829	-0.00203			21.6829	0.000181288			21.2284	0.01788			21.2284	0.000701919
21.6998	0.00586			21.6997	-0.00238			21.6997	-0.00106			21.2452	0.0179			21.2452	0.000687564
21.7166	0.00377			21.7166	-0.00194			21.7166	-0.00182			21.262	0.01777			21.262	0.000863457
21.7334	0.00215			21.7334	-0.00177			21.7334	-0.00334			21.2789	0.01746			21.2789	0.000904106
21.7503	0.00161			21.7503	-0.00174			21.7503	-0.00372			21.2957	0.01692			21.2957	0.000880614
21.7671	0.00108			21.7671	-0.00171			21.7671	-0.00167			21.3126	0.0162			21.3126	0.000857122
21.7839	0.00154			21.7839	-0.00158			21.7839	-0.000236837			21.3294	0.01536			21.3294	0.000886651
21.8008	0.00225			21.8008	-0.00146			21.8008	0.000423777			21.3462	0.01453			21.3462	0.00108
21.8176	0.00242			21.8176	-0.00139			21.8176	0.00108			21.3631	0.01405			21.3631	0.00162
21.8344	0.00224			21.8344	-0.00105			21.8344	0.000907984			21.3799	0.01375			21.3799	0.00208
21.8513	0.00207			21.8513	-0.00117			21.8513	0.000731577			21.3967	0.01365			21.3967	0.00211
21.8681	0.00149			21.8681	-0.0013			21.8681	-1.71517e-06			21.4136	0.01382			21.4136	0.0022
21.8849	-0.00176			21.8849	-0.00163			21.8849	-0.00102			21.4304	0.01396			21.4304	0.00253
21.9018	-0.00332			21.9018	-0.00138			21.9018	-0.000646887			21.4472	0.01397			21.4472	0.0027
21.9186	-0.0032			21.9186	-0.00109			21.9186	8.63224e-05			21.4641	0.01403			21.4641	0.00282
21.9354	-0.00353			21.9354	-0.00112			21.9354	0.000514546			21.4809	0.01409			21.4809	0.00303
21.9523	-0.00385			21.9523	-0.00115			21.9523	0.000663226			21.4977	0.01419			21.4977	0.00347
21.9691	-0.00238			21.9691	-0.00213			21.9691	-0.000292543			21.5146	0.01426			21.5146	0.00377
21.9859	-0.00173			21.9859	-0.00194			21.9859	-0.00125			21.5314	0.01415			21.5314	0.0037
22.0028	-0.00107			22.0028	-0.0011			22.0028	-0.000580446			21.5482	0.01413			21.5482	0.00362
22.0196	-0.000591976			22.0196	-0.000967444			22.0196	0.000642347			21.5651	0.01421			21.5651	0.00346
22.0364	-0.000659445			22.0364	-0.000996795			22.0364	0.00187			21.5819	0.0145			21.5819	0.00357
22.0533	-0.000726913			22.0533	-0.00103			22.0533	0.00145			21.5987	0.01476			21.5987	0.00357
22.0701	-0.00122			22.0701	-0.00123			22.0701	0.00103			21.6156	0.01478			21.6156	0.00356
22.0869	-0.00118			22.0869	-0.00173			22.0869	0.000118932			21.6324	0.01482			21.6324	0.00343
22.1038	-0.00171			22.1038	-0.00176			22.1038	0.00254			21.6492	0.01474			21.6492	0.0033
22.1206	-0.00224			22.1206	-0.0013			22.1206	0.00399			21.6661	0.01466			21.6661	0.00305
22.1375	-0.0045			22.1374	-0.00137			22.1374	0.00442			21.6829	0.01453			21.6829	0.00314
22.1543	-0.00264			22.1543	-0.00143			22.1543	0.00486			21.6997	0.0144			21.6998	0.00328
22.1711	-0.00177			22.1711	-0.00156			22.1711	0.00406			21.7166	0.01434			21.7166	0.00329
22.188	-0.00089545			22.1879	-0.00171			22.1879	0.00326			21.7334	0.01434			21.7334	0.00324
22.2048	7.12112e-05			22.2048	-0.00185			22.2048	0.0012			21.7502	0.01431			21.7503	0.0032
22.2216	0.0003112			22.2216	-0.00154			22.2216	-9.77463e-05			21.7671	0.01421			21.7671	0.0033
22.2385	0.000309217			22.2385	-0.00102			22.2385	0.00285			21.7839	0.01412			21.7839	0.0034
22.2553	-0.0006008			22.2553	-0.000998599			22.2553	0.00442			21.8008	0.01408			21.8008	0.00341
22.2721	-0.00151			22.2721	-0.000976605			22.2721	0.00516			21.8176	0.01416			21.8176	0.00396
22.289	-0.00052548			22.2889	-0.000462796			22.2889	0.00524			21.8344	0.01427			21.8344	0.00416
22.3058	0.00082433			22.3058	-0.000439158			22.3058	0.00524			21.8513	0.01433			21.8513	0.00436
22.3226	0.001			22.3226	-0.00041552			22.3226	0.00523			21.8681	0.01437			21.8681	0.00437
22.3395	0.000358942			22.3395	-0.000209296			22.3395	0.00437			21.8849	0.01427			21.8849	0.00436
22.3563	-0.000286335			22.3563	0.000110408			22.3563	0.00467			21.9017	0.01413			21.9018	0.00435
22.3731	-0.00158			22.3731	0.000111599			22.3731	0.00474			21.9186	0.01406			21.9186	0.00437
22.39	-0.00425			22.39	0.000112789			22.39	0.0048			21.9354	0.01417			21.9354	0.00438
22.4068	-0.0023			22.4068	0.000499927			22.4068	0.00576			21.9523	0.01433			21.9523	0.00442
22.4236	-0.00228			22.4236	0.00112			22.4236	0.00551			21.9691	0.01433			21.9691	0.00453
22.4405	-0.00226			22.4405	0.00109			22.4405	0.00527			21.9859	0.01442			21.9859	0.00464
22.4573	-0.00122			22.4573	0.00105			22.4573	0.00466			22.0028	0.01438			22.0028	0.00457
22.4741	-0.00106			22.4741	0.000911647			22.4741	0.00512			22.0196	0.01426			22.0196	0.0045
22.491	-0.00125			22.491	0.00101			22.491	0.00428			22.0364	0.0141			22.0364	0.0039
22.5078	-0.00144			22.5078	0.000990339			22.5078	0.00344			22.0533	0.01385			22.0533	0.00389
22.5246	-0.00281			22.5246	0.00077809			22.5246	0.00279			22.0701	0.01342			22.0701	0.00442
22.5415	0.00305			22.5415	0.000565842			22.5415	0.00282			22.0869	0.01276			22.0869	0.00509
22.5583	0.00284			22.5583	0.000170725			22.5583	0.00284			22.1038	0.01201			22.1038	0.00506
22.5752	0.00263			22.5751	-0.00111			22.5751	0.00183			22.1206	0.01149			22.1206	0.00503
22.592	0.00164			22.592	-0.00114			22.592	0.00365			22.1374	0.01122			22.1374	0.00494
22.6088	-0.00044464			22.6088	3.83745e-05			22.6088	0.00483			22.1543	0.01103			22.1543	0.0051
22.6257	0.000784103			22.6256	0.000471743			22.6256	0.00601			22.1711	0.01126			22.1711	0.00509
22.6425	0.00121			22.6425	0.000975891			22.6425	0.00666			22.1879	0.01192			22.188	0.00556
22.6593	0.00163			22.6593	0.000980177			22.6593	0.00732			22.2048	0.01269			22.2048	0.00547
22.6761	0.00216			22.6761	0.000828332			22.6761	0.00797			22.2216	0.01327			22.2216	0.00539
22.693	0.00224			22.693	0.000676486			22.693	0.01062			22.2385	0.0138			22.2385	0.0052
22.7098	0.00233			22.7098	-0.000249725			22.7098	0.01111			22.2553	0.01422			22.2553	0.00548
22.7267	0.00289			22.7266	0.000351414			22.7266	0.01125			22.2721	0.01434			22.2721	0.00567
22.7435	0.00332			22.7435	0.000949364			22.7435	0.01139			22.2889	0.01434			22.2889	0.00586
22.7603	0.00375			22.7603	0.00091192			22.7603	0.01081			22.3058	0.01427			22.3058	0.00581
22.7772	0.00427			22.7771	0.000874477			22.7771	0.01024			22.3226	0.01406			22.3226	0.00576
22.794	0.00435			22.794	0.000795401			22.794	0.00894			22.3394	0.0137			22.3395	0.00554
22.8108	0.00394			22.8108	0.000572449			22.8108	0.00782			22.3563	0.01326			22.3563	0.00497
22.8277	0.00352			22.8277	0.000349496			22.8277	0.01041			22.3731	0.01299			22.3731	0.00533
22.8445	0.00335			22.8445	-0.000383758			22.8445	0.0114			22.39	0.01307			22.39	0.00557
22.8613	0.00319			22.8613	-0.000870485			22.8613	0.01156			22.4068	0.0133			22.4068	0.00562
22.8782	0.00105			22.8782	-0.000256735			22.8782	0.01173			22.4236	0.01355			22.4236	0.00567
22.895	0.00271			22.895	0.000202191			22.895	0.01229			22.4405	0.01373			22.4405	0.006
22.9118	0.00537			22.9118	0.000337531			22.9118	0.01283			22.4573	0.01389			22.4573	0.00614
22.9287	0.0061			22.9287	0.000717071			22.9287	0.01337			22.4741	0.01389			22.4741	0.00602
22.9455	0.00684			22.9455	0.000791661			22.9455	0.01434			22.491	0.01373			22.491	0.0059
22.9623	0.0069			22.9623	0.000866251			22.9623	0.01543			22.5078	0.01353			22.5078	0.00633
22.9792	0.00679			22.9792	0.000988659			22.9792	0.01562			22.5246	0.01352			22.5246	0.00696
22.996	0.00668			22.996	0.00226			22.996	0.01581			22.5415	0.01373			22.5415	0.00694
23.0129	0.00594			23.0128	0.00339			23.0128	0.01595			22.5583	0.01394			22.5583	0.00682
23.0297	0.00463			23.0297	0.00479			23.0297	0.01643			22.5751	0.01397			22.5751	0.00669
23.0465	0.000831813			23.0465	0.00493			23.0465	0.01639			22.592	0.01423			22.592	0.00669
23.0633	0.00212			23.0633	0.00497			23.0633	0.01634			22.6088	0.0145			22.6088	0.00668
23.0802	0.00231			23.0802	0.00502			23.0802	0.01604			22.6256	0.01479			22.6257	0.00696
23.097	0.0019			23.097	0.00533			23.097	0.01569			22.6425	0.01501			22.6425	0.00757
23.1138	0.00149			23.1138	0.00595			23.1138	0.01542			22.6593	0.01507			22.6593	0.00774
23.1307	0.00213			23.1307	0.00637			23.1307	0.01515			22.6761	0.01513			22.6761	0.00774
23.1475	0.00484			23.1475	0.00679			23.1475	0.01345			22.693	0.01511			22.693	0.00772
23.1644	0.00539			23.1643	0.00681			23.1643	0.01617			22.7098	0.01503			22.7098	0.0077
23.1812	0.00486			23.1812	0.00716			23.1812	0.01835			22.7266	0.01497			22.7266	0.00747
23.198	0.00433			23.198	0.00698			23.198	0.01898			22.7435	0.01494			22.7435	0.00755
23.2149	0.00265			23.2148	0.0068			23.2148	0.01962			22.7603	0.01501			22.7603	0.00765
23.2317	0.00271			23.2317	0.00645			23.2317	0.01934			22.7771	0.01516			22.7772	0.00804
23.2485	0.00259			23.2485	0.00657			23.2485	0.01905			22.794	0.01529			22.794	0.00893
23.2654	0.00247			23.2654	0.00666			23.2654	0.01832			22.8108	0.01539			22.8108	0.0091
23.2822	0.00217			23.2822	0.00661			23.2822	0.01848			22.8277	0.01538			22.8277	0.00928
23.299	0.00215			23.299	0.00657			23.299	0.02017			22.8445	0.0153			22.8445	0.00926
23.3159	0.00193			23.3159	0.00639			23.3159	0.02041			22.8613	0.01512			22.8613	0.00924
23.3327	0.0017			23.3327	0.00651			23.3327	0.02066			22.8782	0.01499			22.8782	0.00921
23.3495	0.00138			23.3495	0.00659			23.3495	0.02265			22.895	0.01496			22.895	0.00917
23.3664	0.0035			23.3664	0.00652			23.3664	0.02357			22.9118	0.01502			22.9118	0.00914
23.3832	0.00404			23.3832	0.00644			23.3832	0.02449			22.9287	0.01521			22.9287	0.00906
23.4	0.00458			23.4	0.00622			23.4	0.02485			22.9455	0.01546			22.9455	0.00899
23.4169	0.0046			23.4169	0.00499			23.4169	0.02459			22.9623	0.01562			22.9623	0.00911
23.4337	0.00462			23.4337	0.00437			23.4337	0.02432			22.9792	0.01571			22.9792	0.00938
23.4505	0.00478			23.4505	0.00449			23.4505	0.02374			22.996	0.01577			22.996	0.00983
23.4674	0.00515			23.4674	0.00461			23.4674	0.02315			23.0128	0.01575			23.0128	0.01007
23.4842	0.00528			23.4842	0.00463			23.4842	0.02111			23.0297	0.01571			23.0297	0.01
23.501	0.00528			23.501	0.00544			23.501	0.025			23.0465	0.01566			23.0465	0.00993
23.5179	0.00438			23.5179	0.00533			23.5179	0.02905			23.0633	0.01562			23.0633	0.00981
23.5347	0.00347			23.5347	0.00523			23.5347	0.02961			23.0802	0.01563			23.0802	0.00988
23.5515	0.0049			23.5515	0.00481			23.5515	0.02974			23.097	0.0157			23.097	0.01053
23.5684	0.005			23.5684	0.00599			23.5684	0.02986			23.1138	0.01584			23.1138	0.01096
23.5852	0.0051			23.5852	0.00601			23.5852	0.03039			23.1307	0.01603			23.1307	0.01098
23.6021	0.00585			23.602	0.00589			23.602	0.03063			23.1475	0.01617			23.1475	0.0109
23.6189	0.00644			23.6189	0.00577			23.6189	0.03087			23.1643	0.01623			23.1643	0.01083
23.6357	0.00662			23.6357	0.00556			23.6357	0.03132			23.1812	0.01626			23.1812	0.01116
23.6526	0.0066			23.6526	0.00627			23.6526	0.03178			23.198	0.01616			23.198	0.01164
23.6694	0.00614			23.6694	0.00686			23.6694	0.03319			23.2148	0.01607			23.2149	0.01224
23.6862	0.00567			23.6862	0.00684			23.6862	0.0339			23.2317	0.01625			23.2317	0.01293
23.7031	0.0067			23.7031	0.00682			23.7031	0.0341			23.2485	0.01678			23.2485	0.01301
23.7199	0.00694			23.7199	0.00666			23.7199	0.0343			23.2654	0.0173			23.2654	0.01303
23.7367	0.00665			23.7367	0.00656			23.7367	0.03655			23.2822	0.01771			23.2822	0.01287
23.7536	0.00636			23.7536	0.00646			23.7536	0.03635			23.299	0.018			23.299	0.01272
23.7704	0.00486			23.7704	0.00608			23.7704	0.03616			23.3159	0.01833			23.3159	0.01269
23.7872	0.00516			23.7872	0.00681			23.7872	0.03568			23.3327	0.01849			23.3327	0.01278
23.8041	0.00519			23.8041	0.00719			23.8041	0.03852			23.3495	0.01859			23.3495	0.0128
23.8209	0.00508			23.8209	0.00777			23.8209	0.04066			23.3664	0.01862			23.3664	0.01282
23.8377	0.00497			23.8377	0.00777			23.8377	0.0419			23.3832	0.01868			23.3832	0.01334
23.8546	0.00662			23.8546	0.00777			23.8546	0.04268			23.4	0.01872			23.4	0.01352
23.8714	0.00665			23.8714	0.00789			23.8714	0.04299			23.4169	0.01873			23.4169	0.0137
23.8882	0.00668			23.8882	0.0079			23.8882	0.04292			23.4337	0.01871			23.4337	0.01371
23.9051	0.00879			23.9051	0.0079			23.9051	0.04285			23.4505	0.01868			23.4505	0.01372
23.9219	0.00952			23.9219	0.00823			23.9219	0.04269			23.4674	0.01869			23.4674	0.01391
23.9387	0.00977			23.9387	0.00836			23.9387	0.04252			23.4842	0.01885			23.4842	0.01457
23.9556	0.00938			23.9556	0.0083			23.9556	0.04304			23.501	0.01931			23.501	0.01505
23.9724	0.00899			23.9724	0.00823			23.9724	0.04625			23.5179	0.0201			23.5179	0.01507
23.9892	0.01064			23.9892	0.00798			23.9892	0.04899			23.5347	0.02084			23.5347	0.01542
24.0061	0.01091			24.0061	0.00868			24.0061	0.04947			23.5515	0.02128			23.5515	0.01551
24.0229	0.01092			24.0229	0.01005			24.0229	0.04951			23.5684	0.02181			23.5684	0.0156
24.0398	0.00902			24.0398	0.01102			24.0398	0.04891			23.5852	0.02218			23.5852	0.01563
24.0566	0.00712			24.0566	0.0115			24.0566	0.04831			23.602	0.02237			23.602	0.01565
24.0734	0.0067			24.0734	0.01166			24.0734	0.04747			23.6189	0.02244			23.6189	0.01563
24.0903	0.01038			24.0903	0.01159			24.0903	0.04909			23.6357	0.0224			23.6357	0.01561
24.1071	0.0105			24.1071	0.01152			24.1071	0.05202			23.6526	0.02233			23.6526	0.01603
24.1239	0.01062			24.1239	0.01136			24.1239	0.05299			23.6694	0.02233			23.6694	0.01695
24.1408	0.01189			24.1408	0.0113			24.1408	0.05343			23.6862	0.02245			23.6862	0.01741
24.1576	0.01546			24.1576	0.01124			24.1576	0.05224			23.7031	0.02249			23.7031	0.01747
24.1744	0.01582			24.1744	0.01081			24.1744	0.05105			23.7199	0.02239			23.7199	0.01802
24.1913	0.01588			24.1913	0.01131			24.1913	0.05247			23.7367	0.02237			23.7367	0.01793
24.2081	0.01594			24.2081	0.0125			24.2081	0.05655			23.7536	0.02237			23.7536	0.01784
24.2249	0.01615			24.2249	0.01308			24.2249	0.05811			23.7704	0.02247			23.7704	0.01765
24.2418	0.01603			24.2418	0.01322			24.2418	0.05982			23.7872	0.02255			23.7872	0.01804
24.2586	0.01591			24.2586	0.01335			24.2586	0.06066			23.8041	0.02257			23.8041	0.01851
24.2754	0.01583			24.2754	0.01347			24.2754	0.06208			23.8209	0.02271			23.8209	0.01872
24.2923	0.01575			24.2923	0.0136			24.2923	0.06265			23.8377	0.02303			23.8377	0.01872
24.3091	0.01284			24.3091	0.014			24.3091	0.06293			23.8546	0.02355			23.8546	0.01869
24.3259	0.01506			24.3259	0.01423			24.3259	0.06231			23.8714	0.02413			23.8714	0.01865
24.3428	0.01744			24.3428	0.01433			24.3428	0.0617			23.8882	0.02457			23.8882	0.0191
24.3596	0.01843			24.3596	0.01443			24.3596	0.06203			23.9051	0.02501			23.9051	0.01923
24.3764	0.01831			24.3764	0.01522			24.3764	0.06549			23.9219	0.02536			23.9219	0.01924
24.3933	0.0182			24.3933	0.01599			24.3933	0.06606			23.9387	0.02556			23.9387	0.01924
24.4101	0.0189			24.4101	0.01622			24.4101	0.0661			23.9556	0.0257			23.9556	0.01957
24.427	0.01889			24.4269	0.01637			24.4269	0.06609			23.9724	0.02579			23.9724	0.0199
24.4438	0.01871			24.4438	0.01621			24.4438	0.06608			23.9892	0.02583			23.9892	0.01992
24.4606	0.01853			24.4606	0.01605			24.4606	0.06947			24.0061	0.02586			24.0061	0.01997
24.4775	0.01752			24.4774	0.01638			24.4774	0.07217			24.0229	0.026			24.0229	0.02009
24.4943	0.01586			24.4943	0.0163			24.4943	0.07283			24.0397	0.02635			24.0398	0.02039
24.5111	0.01871			24.5111	0.01622			24.5111	0.07548			24.0566	0.02693			24.0566	0.02075
24.528	0.01968			24.528	0.01604			24.528	0.07696			24.0734	0.02748			24.0734	0.02088
24.5448	0.02007			24.5448	0.01681			24.5448	0.07768			24.0903	0.02789			24.0903	0.02101
24.5616	0.02046			24.5616	0.01707			24.5616	0.078			24.1071	0.02831			24.1071	0.02173
24.5785	0.02404			24.5785	0.01732			24.5785	0.07831			24.1239	0.02871			24.1239	0.02191
24.5953	0.02365			24.5953	0.01738			24.5953	0.08051			24.1408	0.02905			24.1408	0.02196
24.6121	0.02325			24.6121	0.0184			24.6121	0.08216			24.1576	0.02931			24.1576	0.02202
24.629	0.0225			24.6289	0.0187			24.6289	0.08385			24.1744	0.02954			24.1744	0.02202
24.6458	0.02303			24.6458	0.01956			24.6458	0.08467			24.1913	0.03002			24.1913	0.02247
24.6626	0.02355			24.6626	0.01989			24.6626	0.08493			24.2081	0.03065			24.2081	0.02287
24.6795	0.02363			24.6795	0.01999			24.6795	0.0852			24.2249	0.03122			24.2249	0.0233
24.6963	0.02361			24.6963	0.02008			24.6963	0.08742			24.2418	0.03157			24.2418	0.0238
24.7131	0.02358			24.7131	0.02049			24.7131	0.08807			24.2586	0.03192			24.2586	0.024
24.73	0.02554			24.73	0.02109			24.73	0.08844			24.2754	0.03216			24.2754	0.02417
24.7468	0.02604			24.7468	0.02139			24.7468	0.08979			24.2923	0.03236			24.2923	0.02449
24.7636	0.02727			24.7636	0.02169			24.7636	0.09013			24.3091	0.03255			24.3091	0.02457
24.7805	0.02734			24.7805	0.02186			24.7805	0.09046			24.3259	0.03291			24.3259	0.02464
24.7973	0.02741			24.7973	0.02232			24.7973	0.09151			24.3428	0.03357			24.3428	0.02472
24.8141	0.02888			24.8141	0.02235			24.8141	0.09189			24.3596	0.03425			24.3596	0.0248
24.831	0.02912			24.831	0.02253			24.831	0.09172			24.3764	0.0347			24.3764	0.02479
24.8478	0.02936			24.8478	0.02255			24.8478	0.09154			24.3933	0.03509			24.3933	0.02493
24.8647	0.03137			24.8646	0.02256			24.8646	0.09336			24.4101	0.03544			24.4101	0.02525
24.8815	0.03169			24.8815	0.02293			24.8815	0.09667			24.4269	0.0356			24.4269	0.02543
24.8983	0.03157			24.8983	0.0233			24.8983	0.09915			24.4438	0.0357			24.4438	0.02548
24.9152	0.03145			24.9151	0.02344			24.9151	0.09823			24.4606	0.03583			24.4606	0.02552
24.932	0.03183			24.932	0.02329			24.932	0.0973			24.4774	0.03606			24.4775	0.02572
24.9488	0.03307			24.9488	0.02314			24.9488	0.09476			24.4943	0.03647			24.4943	0.02656
24.9657	0.03323			24.9657	0.02473			24.9657	0.09654			24.5111	0.03705			24.5111	0.02719
24.9825	0.0334			24.9825	0.02517			24.9825	0.09913			24.5279	0.03756			24.528	0.02779
24.9993	0.03495			24.9993	0.02554			24.9993	0.10171			24.5448	0.03786			24.5448	0.02806
25.0162	0.03787			25.0161	0.02625			25.0161	0.10289			24.5616	0.03821			24.5616	0.02821
25.033	0.03816			25.033	0.02696			25.033	0.10417			24.5785	0.03863			24.5785	0.02858
25.0498	0.03845			25.0498	0.02785			25.0498	0.10462			24.5953	0.03918			24.5953	0.02904
25.0667	0.03891			25.0666	0.02825			25.0666	0.10507			24.6121	0.03981			24.6121	0.0294
25.0835	0.03976			25.0835	0.02827			25.0835	0.10523			24.6289	0.04032			24.629	0.02967
25.1003	0.04029			25.1003	0.02894			25.1003	0.1053			24.6458	0.04073			24.6458	0.03036
25.1172	0.04034			25.1172	0.02924			25.1172	0.10289			24.6626	0.04103			24.6626	0.03039
25.134	0.04015			25.134	0.02953			25.134	0.10047			24.6795	0.04122			24.6795	0.03031
25.1508	0.03995			25.1508	0.02953			25.1508	0.10234			24.6963	0.04143			24.6963	0.03023
25.1677	0.041			25.1677	0.0296			25.1677	0.10558			24.7131	0.04183			24.7131	0.03001
25.1845	0.04093			25.1845	0.02947			25.1845	0.10719			24.73	0.0424			24.73	0.03011
25.2013	0.04086			25.2013	0.02934			25.2013	0.10775			24.7468	0.04291			24.7468	0.03034
25.2182	0.04251			25.2182	0.02898			25.2182	0.10831			24.7636	0.04334			24.7636	0.03128
25.235	0.04575			25.235	0.02922			25.235	0.10888			24.7805	0.04382			24.7805	0.03194
25.2518	0.0464			25.2518	0.02983			25.2518	0.10916			24.7973	0.0442			24.7973	0.03207
25.2687	0.04687			25.2687	0.02998			25.2687	0.10945			24.8141	0.04457			24.8141	0.0321
25.2855	0.04672			25.2855	0.03012			25.2855	0.11301			24.831	0.04496			24.831	0.03222
25.3024	0.04657			25.3023	0.03148			25.3023	0.1133			24.8478	0.04531			24.8478	0.03264
25.3192	0.04689			25.3192	0.03155			25.3192	0.11312			24.8646	0.04564			24.8646	0.03286
25.336	0.04939			25.336	0.03163			25.336	0.11295			24.8815	0.04606			24.8815	0.03293
25.3529	0.04945			25.3528	0.03248			25.3528	0.11319			24.8983	0.04681			24.8983	0.03299
25.3697	0.04916			25.3697	0.03246			25.3697	0.11359			24.9151	0.04789			24.9152	0.03353
25.3865	0.04886			25.3865	0.03244			25.3865	0.11377			24.932	0.04894			24.932	0.03376
25.4033	0.04958			25.4033	0.03206			25.4033	0.11394			24.9488	0.04954			24.9488	0.03383
25.4202	0.04979			25.4202	0.0322			25.4202	0.11399			24.9656	0.05007			24.9657	0.0338
25.437	0.05001			25.437	0.03313			25.437	0.11403			24.9825	0.05065			24.9825	0.03378
25.4539	0.05123			25.4538	0.03355			25.4538	0.11407			24.9993	0.05121			24.9993	0.03378
25.4707	0.05438			25.4707	0.03404			25.4707	0.11691			25.0161	0.0518			25.0161	0.0338
25.4875	0.0548			25.4875	0.03411			25.4875	0.12127			25.033	0.05219			25.033	0.03443
25.5044	0.05483			25.5043	0.03444			25.5043	0.12147			25.0498	0.05258			25.0498	0.03544
25.5212	0.05486			25.5212	0.0345			25.5212	0.12159			25.0666	0.05302			25.0667	0.03609
25.538	0.05685			25.538	0.03456			25.538	0.1214			25.0835	0.05357			25.0835	0.03638
25.5549	0.05714			25.5549	0.03559			25.5549	0.12121			25.1003	0.05428			25.1003	0.0365
25.5717	0.05696			25.5717	0.03603			25.5717	0.12071			25.1171	0.05503			25.1172	0.03654
25.5885	0.05677			25.5885	0.03612			25.5885	0.1185			25.134	0.05565			25.134	0.03655
25.6054	0.0564			25.6054	0.03833			25.6054	0.11897			25.1508	0.05628			25.1508	0.03653
25.6222	0.05613			25.6222	0.0386			25.6222	0.11886			25.1677	0.05687			25.1677	0.03651
25.639	0.05586			25.639	0.03887			25.639	0.11876			25.1845	0.05738			25.1845	0.03702
25.6559	0.05527			25.6559	0.04036			25.6559	0.12113			25.2013	0.05775			25.2013	0.03769
25.6727	0.05821			25.6727	0.04108			25.6727	0.12075			25.2182	0.05796			25.2182	0.03832
25.6895	0.05855			25.6895	0.04136			25.6895	0.12037			25.235	0.05812			25.235	0.03868
25.7064	0.05889			25.7064	0.04131			25.7064	0.11945			25.2518	0.0584			25.2518	0.03894
25.7232	0.06072			25.7232	0.04126			25.7232	0.11924			25.2687	0.05898			25.2687	0.0393
25.74	0.06401			25.74	0.04157			25.74	0.12119			25.2855	0.05985			25.2855	0.03929
25.7569	0.06377			25.7569	0.04168			25.7569	0.12495			25.3023	0.06071			25.3023	0.03943
25.7737	0.06353			25.7737	0.04179			25.7737	0.12504			25.3192	0.06146			25.3192	0.03992
25.7905	0.06286			25.7905	0.04228			25.7905	0.12479			25.336	0.06244			25.336	0.04028
25.8074	0.06463			25.8074	0.04251			25.8074	0.12455			25.3528	0.06357			25.3528	0.04079
25.8242	0.06529			25.8242	0.04254			25.8242	0.12133			25.3697	0.06455			25.3697	0.04131
25.841	0.06646			25.841	0.04257			25.841	0.11697			25.3865	0.06541			25.3865	0.04173
25.8579	0.06591			25.8579	0.04308			25.8579	0.11858			25.4033	0.06646			25.4033	0.04231
25.8747	0.06537			25.8747	0.04262			25.8747	0.12485			25.4202	0.0675			25.4202	0.04308
25.8916	0.06426			25.8915	0.04216			25.8915	0.12549			25.437	0.06819			25.437	0.04351
25.9084	0.06448			25.9084	0.04121			25.9084	0.12516			25.4538	0.06874			25.4538	0.04364
25.9252	0.06574			25.9252	0.04243			25.9252	0.12482			25.4707	0.06923			25.4707	0.04371
25.9421	0.06614			25.942	0.04348			25.942	0.12388			25.4875	0.06961			25.4875	0.04373
25.9589	0.06653			25.9589	0.04453			25.9589	0.12464			25.5043	0.07006			25.5044	0.04375
25.9757	0.06653			25.9757	0.04473			25.9757	0.12462			25.5212	0.07077			25.5212	0.04383
25.9926	0.06947			25.9926	0.04487			25.9926	0.12461			25.538	0.07158			25.538	0.0445
26.0094	0.07092			26.0094	0.04478			26.0094	0.12372			25.5548	0.07231			25.5549	0.04508
26.0262	0.07237			26.0262	0.0447			26.0262	0.12198			25.5717	0.0731			25.5717	0.04546
26.0431	0.07195			26.0431	0.04493			26.0431	0.12175			25.5885	0.07402			25.5885	0.04619
26.0599	0.07153			26.0599	0.04496			26.0599	0.1214			25.6054	0.07471			25.6054	0.04697
26.0767	0.07053			26.0767	0.04499			26.0767	0.12096			25.6222	0.07535			25.6222	0.04737
26.0936	0.07275			26.0936	0.04498			26.0936	0.12052			25.639	0.07617			25.639	0.04753
26.1104	0.07431			26.1104	0.04493			26.1104	0.12056			25.6559	0.07695			25.6559	0.04773
26.1272	0.0746			26.1272	0.04489			26.1272	0.12005			25.6727	0.07771			25.6727	0.04792
26.1441	0.0749			26.1441	0.04461			26.1441	0.11954			25.6895	0.07835			25.6895	0.04812
26.1609	0.07509			26.1609	0.04333			26.1609	0.11697			25.7064	0.07912			25.7064	0.04851
26.1777	0.07497			26.1777	0.04268			26.1777	0.11758			25.7232	0.07987			25.7232	0.04865
26.1946	0.07485			26.1946	0.04388			26.1946	0.11767			25.74	0.08049			25.74	0.04885
26.2114	0.07207			26.2114	0.04402			26.2114	0.1157			25.7569	0.08104			25.7569	0.04889
26.2282	0.07168			26.2282	0.04394			26.2282	0.11374			25.7737	0.08184			25.7737	0.04933
26.2451	0.07301			26.2451	0.04386			26.2451	0.11383			25.7905	0.08279			25.7905	0.04966
26.2619	0.07658			26.2619	0.04361			26.2619	0.11874			25.8074	0.08375			25.8074	0.0497
26.2787	0.07663			26.2787	0.04355			26.2787	0.11788			25.8242	0.08449			25.8242	0.05037
26.2956	0.07659			26.2956	0.04345			26.2956	0.11701			25.841	0.08526			25.841	0.05155
26.3124	0.07648			26.3124	0.04331			26.3124	0.11401			25.8579	0.08607			25.8579	0.05305
26.3292	0.07637			26.3292	0.04317			26.3292	0.11412			25.8747	0.08686			25.8747	0.05394
26.3461	0.0756			26.3461	0.0428			26.3461	0.11485			25.8915	0.08742			25.8915	0.05408
26.3629	0.07386			26.3629	0.04187			26.3629	0.11498			25.9084	0.08785			25.9084	0.05443
26.3798	0.07358			26.3798	0.04226			26.3798	0.11505			25.9252	0.08867			25.9252	0.05441
26.3966	0.07557			26.3966	0.04233			26.3966	0.11511			25.942	0.08964			25.942	0.05426
26.4134	0.07576			26.4134	0.0424			26.4134	0.11533			25.9589	0.09061			25.9589	0.05412
26.4303	0.07581			26.4303	0.04322			26.4303	0.11556			25.9757	0.09133			25.9757	0.05344
26.4471	0.07503			26.4471	0.04299			26.4471	0.11536			25.9926	0.0921			25.9926	0.05382
26.4639	0.07425			26.4639	0.04276			26.4639	0.11516			26.0094	0.09295			26.0094	0.05471
26.4808	0.07467			26.4808	0.04214			26.4808	0.1147			26.0262	0.09361			26.0262	0.05484
26.4976	0.07488			26.4976	0.04174			26.4976	0.11392			26.0431	0.09411			26.0431	0.05497
26.5144	0.07509			26.5144	0.04275			26.5144	0.11352			26.0599	0.09465			26.0599	0.05517
26.5313	0.07612			26.5313	0.04447			26.5313	0.11253			26.0767	0.09533			26.0767	0.05577
26.5481	0.07632			26.5481	0.04459			26.5481	0.11154			26.0936	0.09603			26.0936	0.05669
26.5649	0.07652			26.5649	0.04463			26.5649	0.10822			26.1104	0.09649			26.1104	0.05705
26.5818	0.07692			26.5818	0.04419			26.5818	0.10877			26.1272	0.09667			26.1272	0.0574
26.5986	0.07717			26.5986	0.04375			26.5986	0.10896			26.1441	0.09708			26.1441	0.05804
26.6154	0.07742			26.6154	0.04272			26.6154	0.10898			26.1609	0.09755			26.1609	0.05894
26.6323	0.07744			26.6323	0.04256			26.6323	0.10899			26.1777	0.09832			26.1777	0.06002
26.6491	0.07819			26.6491	0.04245			26.6491	0.10715			26.1946	0.09933			26.1946	0.0607
26.6659	0.07791			26.6659	0.04235			26.6659	0.10946			26.2114	0.10044			26.2114	0.06068
26.6828	0.07762			26.6828	0.04211			26.6828	0.11062			26.2282	0.10149			26.2282	0.06065
26.6996	0.07699			26.6996	0.04201			26.6996	0.11054			26.2451	0.10238			26.2451	0.06057
26.7164	0.07646			26.7164	0.04233			26.7164	0.11047			26.2619	0.10304			26.2619	0.06066
26.7333	0.07591			26.7333	0.04242			26.7333	0.10993			26.2787	0.1035			26.2787	0.06147
26.7501	0.07395			26.7501	0.0424			26.7501	0.11063			26.2956	0.10411			26.2956	0.06255
26.767	0.07361			26.7669	0.04237			26.7669	0.11157			26.3124	0.10489			26.3124	0.06343
26.7838	0.07298			26.7838	0.04095			26.7838	0.11144			26.3292	0.10572			26.3292	0.06391
26.8006	0.07153			26.8006	0.04061			26.8006	0.11131			26.3461	0.10643			26.3461	0.06402
26.8175	0.0726			26.8175	0.04045			26.8175	0.11008			26.3629	0.10733			26.3629	0.06437
26.8343	0.07282			26.8343	0.04029			26.8343	0.11006			26.3798	0.10828			26.3798	0.06494
26.8511	0.07173			26.8511	0.04016			26.8511	0.1095			26.3966	0.10906			26.3966	0.06539
26.868	0.07065			26.868	0.04007			26.868	0.10893			26.4134	0.10964			26.4134	0.06589
26.8848	0.07038			26.8848	0.0398			26.8848	0.10806			26.4303	0.11017			26.4303	0.06622
26.9016	0.07041			26.9016	0.03977			26.9016	0.10788			26.4471	0.11064			26.4471	0.06686
26.9185	0.07044			26.9184	0.03942			26.9184	0.10825			26.4639	0.11104			26.4639	0.06776
26.9353	0.06994			26.9353	0.03906			26.9353	0.10962			26.4808	0.1114			26.4808	0.06832
26.9521	0.06945			26.9521	0.03874			26.9521	0.1097			26.4976	0.11178			26.4976	0.06852
26.969	0.06846			26.969	0.03892			26.969	0.10948			26.5144	0.11234			26.5144	0.06952
26.9858	0.06636			26.9858	0.03896			26.9858	0.10926			26.5313	0.11301			26.5313	0.07081
27.0026	0.06565			27.0026	0.03895			27.0026	0.10807			26.5481	0.11368			26.5481	0.07126
27.0195	0.0658			27.0195	0.0393			27.0195	0.10793			26.5649	0.11427			26.5649	0.07177
27.0363	0.06559			27.0363	0.03994			27.0363	0.10778			26.5818	0.11479			26.5818	0.07189
27.0531	0.06538			27.0531	0.03999			27.0531	0.10633			26.5986	0.11522			26.5986	0.07194
27.07	0.06425			27.07	0.0398			27.07	0.10354			26.6154	0.11574			26.6154	0.07201
27.0868	0.06383			27.0868	0.0396			27.0868	0.10453			26.6323	0.11642			26.6323	0.07221
27.1036	0.06342			27.1036	0.03921			27.1036	0.10489			26.6491	0.11717			26.6491	0.07303
27.1205	0.06202			27.1205	0.03822			27.1205	0.10432			26.6659	0.11785			26.6659	0.07399
27.1373	0.06329			27.1373	0.038			27.1373	0.10374			26.6828	0.11866			26.6828	0.07459
27.1542	0.06395			27.1541	0.03768			27.1541	0.10373			26.6996	0.11951			26.6996	0.07459
27.171	0.0639			27.171	0.03736			27.171	0.10373			26.7164	0.12013			26.7164	0.07507
27.1878	0.06277			27.1878	0.03684			27.1878	0.10372			26.7333	0.12065			26.7333	0.07568
27.2047	0.06165			27.2046	0.03633			27.2046	0.10347			26.7501	0.12125			26.7501	0.07579
27.2215	0.06158			27.2215	0.03642			27.2215	0.10346			26.7669	0.12193			26.767	0.07623
27.2383	0.06118			27.2383	0.03663			27.2383	0.10223			26.7838	0.12264			26.7838	0.07737
27.2552	0.05845			27.2552	0.03683			27.2552	0.10215			26.8006	0.12332			26.8006	0.07849
27.272	0.05674			27.272	0.03666			27.272	0.10129			26.8174	0.12411			26.8175	0.07978
27.2888	0.05933			27.2888	0.03649			27.2888	0.10185			26.8343	0.12498			26.8343	0.08102
27.3057	0.06016			27.3056	0.03595			27.3056	0.10352			26.8511	0.12588			26.8511	0.0817
27.3225	0.06024			27.3225	0.03491			27.3225	0.10362			26.868	0.12655			26.868	0.08265
27.3393	0.05966			27.3393	0.03489			27.3393	0.10326			26.8848	0.12715			26.8848	0.08384
27.3562	0.05908			27.3561	0.03487			27.3561	0.1029			26.9016	0.1278			26.9016	0.08485
27.373	0.05783			27.373	0.03506			27.373	0.10059			26.9184	0.12857			26.9185	0.08512
27.3898	0.05638			27.3898	0.03519			27.3898	0.10104			26.9353	0.12943			26.9353	0.0854
27.4067	0.05724			27.4067	0.0357			27.4067	0.10184			26.9521	0.13019			26.9521	0.08552
27.4235	0.0572			27.4235	0.03637			27.4235	0.10253			26.969	0.13076			26.969	0.08671
27.4403	0.05776			27.4403	0.03635			27.4403	0.1029			26.9858	0.13156			26.9858	0.0884
27.4572	0.05787			27.4572	0.03632			27.4572	0.10294			27.0026	0.13233			27.0026	0.08967
27.474	0.05798			27.474	0.03628			27.474	0.10283			27.0195	0.13314			27.0195	0.09048
27.4908	0.05889			27.4908	0.03644			27.4908	0.10271			27.0363	0.13388			27.0363	0.09097
27.5077	0.05895			27.5077	0.03664			27.5077	0.1024			27.0531	0.13463			27.0531	0.09148
27.5245	0.05888			27.5245	0.03721			27.5245	0.10241			27.07	0.13535			27.07	0.09223
27.5413	0.0588			27.5413	0.03757			27.5413	0.10243			27.0868	0.13602			27.0868	0.09289
27.5582	0.05858			27.5582	0.03766			27.5582	0.1011			27.1036	0.13663			27.1036	0.09336
27.575	0.0553			27.575	0.03775			27.575	0.10227			27.1205	0.13714			27.1205	0.09366
27.5919	0.05193			27.5918	0.03842			27.5918	0.10285			27.1373	0.13782			27.1373	0.09454
27.6087	0.05147			27.6087	0.03926			27.6087	0.10306			27.1541	0.13849			27.1541	0.09578
27.6255	0.04991			27.6255	0.04057			27.6255	0.10304			27.171	0.13908			27.171	0.09665
27.6424	0.04815			27.6423	0.04062			27.6423	0.10303			27.1878	0.13974			27.1878	0.09765
27.6592	0.04758			27.6592	0.04055			27.6592	0.10261			27.2046	0.14063			27.2047	0.09868
27.676	0.04701			27.676	0.04047			27.676	0.10255			27.2215	0.1415			27.2215	0.09991
27.6928	0.04548			27.6928	0.03998			27.6928	0.10249			27.2383	0.14231			27.2383	0.10141
27.7097	0.04647			27.7097	0.03944			27.7097	0.10206			27.2551	0.14321			27.2552	0.10255
27.7265	0.0469			27.7265	0.03923			27.7265	0.10136			27.272	0.1442			27.272	0.1033
27.7434	0.04733			27.7433	0.03915			27.7433	0.10252			27.2888	0.14498			27.2888	0.10402
27.7602	0.0487			27.7602	0.03906			27.7602	0.10308			27.3056	0.14577			27.3056	0.10524
27.777	0.05011			27.777	0.03884			27.777	0.10448			27.3225	0.14664			27.3225	0.10713
27.7939	0.0492			27.7938	0.03881			27.7938	0.10587			27.3393	0.1475			27.3393	0.10876
27.8107	0.0483			27.8107	0.03889			27.8107	0.10649			27.3561	0.14827			27.3562	0.1098
27.8275	0.04633			27.8275	0.03889			27.8275	0.1071			27.373	0.1489			27.373	0.11095
27.8444	0.04502			27.8443	0.03883			27.8443	0.10824			27.3898	0.14944			27.3898	0.11208
27.8612	0.04447			27.8612	0.03876			27.8612	0.10873			27.4066	0.15015			27.4067	0.11365
27.878	0.04392			27.878	0.03942			27.878	0.10921			27.4235	0.15093			27.4235	0.11526
27.8949	0.04271			27.8949	0.03997			27.8949	0.10905			27.4403	0.15178			27.4403	0.11612
27.9117	0.04116			27.9117	0.04018			27.9117	0.10889			27.4572	0.15273			27.4572	0.11724
27.9285	0.03934			27.9285	0.04			27.9285	0.10851			27.474	0.1538			27.474	0.11886
27.9454	0.03967			27.9454	0.03982			27.9454	0.10865			27.4908	0.15461			27.4908	0.12015
27.9622	0.0396			27.9622	0.03959			27.9622	0.10949			27.5077	0.15518			27.5077	0.12143
27.979	0.03953			27.979	0.03962			27.979	0.11073			27.5245	0.15591			27.5245	0.12259
27.9959	0.04231			27.9959	0.03965			27.9959	0.11149			27.5413	0.15642			27.5413	0.12377
28.0127	0.04204			28.0127	0.03974			28.0127	0.11174			27.5582	0.15684			27.5582	0.12517
28.0296	0.04177			28.0295	0.03961			28.0295	0.11199			27.575	0.15748			27.575	0.12649
28.0464	0.04011			28.0464	0.03948			28.0464	0.11291			27.5918	0.15846			27.5918	0.12856
28.0632	0.03884			28.0632	0.03911			28.0632	0.11354			27.6087	0.15942			27.6087	0.13019
28.08	0.03836			28.08	0.03837			28.08	0.11411			27.6255	0.16015			27.6255	0.13137
28.0969	0.03788			28.0969	0.03859			28.0969	0.11468			27.6423	0.16099			27.6423	0.1333
28.1137	0.0362			28.1137	0.0387			28.1137	0.11557			27.6592	0.16193			27.6592	0.13502
28.1305	0.03451			28.1305	0.03928			28.1305	0.11588			27.676	0.16288			27.676	0.13684
28.1474	0.03283			28.1474	0.03965			28.1474	0.1162			27.6928	0.16383			27.6928	0.13919
28.1642	0.03545			28.1642	0.04004			28.1642	0.11697			27.7097	0.16477			27.7097	0.14114
28.1811	0.03661			28.181	0.04003			28.181	0.11771			27.7265	0.16572			27.7265	0.14257
28.1979	0.03714			28.1979	0.03997			28.1979	0.11828			27.7433	0.1665			27.7433	0.14468
28.2147	0.03735			28.2147	0.03992			28.2147	0.11847			27.7602	0.16761			27.7602	0.14712
28.2316	0.03717			28.2315	0.04142			28.2315	0.11845			27.777	0.16874			27.777	0.14886
28.2484	0.037			28.2484	0.04181			28.2484	0.11842			27.7938	0.16978			27.7939	0.15085
28.2652	0.03659			28.2652	0.0422			28.2652	0.12067			27.8107	0.17077			27.8107	0.15325
28.2821	0.03568			28.2821	0.04244			28.2821	0.12268			27.8275	0.17194			27.8275	0.15551
28.2989	0.03594			28.2989	0.04399			28.2989	0.12456			27.8443	0.17311			27.8444	0.15761
28.3157	0.03601			28.3157	0.04394			28.3157	0.12494			27.8612	0.1742			27.8612	0.16025
28.3326	0.03608			28.3326	0.0439			28.3326	0.12532			27.878	0.1751			27.878	0.16352
28.3494	0.03809			28.3494	0.0438			28.3494	0.12624			27.8949	0.17603			27.8949	0.16656
28.3662	0.03809			28.3662	0.04456			28.3662	0.12641			27.9117	0.1768			27.9117	0.16939
28.3831	0.03799			28.3831	0.04518			28.3831	0.12658			27.9285	0.17737			27.9285	0.17245
28.3999	0.03788			28.3999	0.04522			28.3999	0.12714			27.9454	0.17814			27.9454	0.17502
28.4167	0.03566			28.4167	0.0454			28.4167	0.12828			27.9622	0.17893			27.9622	0.17731
28.4336	0.03496			28.4336	0.04673			28.4336	0.12977			27.979	0.17967			27.979	0.18034
28.4504	0.03719			28.4504	0.047			28.4504	0.13126			27.9959	0.18037			27.9959	0.18357
28.4672	0.03756			28.4672	0.04726			28.4672	0.13201			28.0127	0.1812			28.0127	0.18639
28.4841	0.0377			28.4841	0.04749			28.4841	0.13234			28.0295	0.18194			28.0295	0.18929
28.5009	0.03785			28.5009	0.04761			28.5009	0.13267			28.0464	0.18277			28.0464	0.19282
28.5177	0.03807			28.5177	0.04887			28.5177	0.13421			28.0632	0.18387			28.0632	0.19653
28.5346	0.03795			28.5346	0.04874			28.5346	0.13605			28.08	0.18503			28.08	0.19999
28.5514	0.03783			28.5514	0.04861			28.5514	0.13793			28.0969	0.18618			28.0969	0.20362
28.5682	0.03879			28.5682	0.04835			28.5682	0.13829			28.1137	0.18741			28.1137	0.20777
28.5851	0.0403			28.5851	0.04859			28.5851	0.13804			28.1305	0.18851			28.1305	0.21252
28.6019	0.04063			28.6019	0.04882			28.6019	0.13779			28.1474	0.18941			28.1474	0.21718
28.6187	0.0403			28.6187	0.04904			28.6187	0.13703			28.1642	0.19045			28.1642	0.22189
28.6356	0.03997			28.6356	0.0499			28.6356	0.13876			28.181	0.19134			28.181	0.22631
28.6524	0.03701			28.6524	0.0504			28.6524	0.13983			28.1979	0.19223			28.1979	0.2307
28.6693	0.03835			28.6693	0.05056			28.6693	0.1402			28.2147	0.19335			28.2147	0.23597
28.6861	0.04033			28.6861	0.05113			28.6861	0.14057			28.2315	0.1945			28.2315	0.24155
28.7029	0.04047			28.7029	0.05095			28.7029	0.14267			28.2484	0.1956			28.2484	0.24704
28.7198	0.04072			28.7198	0.05077			28.7198	0.14477			28.2652	0.19675			28.2652	0.2525
28.7366	0.03971			28.7366	0.0501			28.7366	0.14482			28.2821	0.19796			28.2821	0.25781
28.7534	0.03871			28.7534	0.05112			28.7534	0.14463			28.2989	0.19903			28.2989	0.26349
28.7703	0.03782			28.7703	0.05308			28.7703	0.14445			28.3157	0.20006			28.3157	0.26926
28.7871	0.03771			28.7871	0.0534			28.7871	0.14795			28.3326	0.20107			28.3326	0.27481
28.8039	0.03761			28.8039	0.05408			28.8039	0.15007			28.3494	0.20207			28.3494	0.28042
28.8208	0.03753			28.8208	0.05549			28.8208	0.15187			28.3662	0.20315			28.3662	0.28618
28.8376	0.03807			28.8376	0.05577			28.8376	0.15228			28.3831	0.20427			28.3831	0.29204
28.8544	0.03861			28.8544	0.05589			28.8544	0.1531			28.3999	0.20525			28.3999	0.29798
28.8713	0.03976			28.8713	0.056			28.8713	0.15513			28.4167	0.20627			28.4167	0.30455
28.8881	0.04044			28.8881	0.05645			28.8881	0.15517			28.4336	0.20737			28.4336	0.31157
28.9049	0.04111			28.9049	0.05823			28.9049	0.15473			28.4504	0.20847			28.4504	0.31852
28.9218	0.04146			28.9218	0.05838			28.9218	0.15429			28.4672	0.20962			28.4672	0.32529
28.9386	0.04138			28.9386	0.05854			28.9386	0.15337			28.4841	0.21082			28.4841	0.33227
28.9554	0.04131			28.9554	0.05882			28.9554	0.15417			28.5009	0.21213			28.5009	0.33927
28.9723	0.04213			28.9723	0.06023			28.9723	0.15584			28.5177	0.21324			28.5177	0.34638
28.9891	0.04618			28.9891	0.0607			28.9891	0.15659			28.5346	0.21425			28.5346	0.35361
29.0059	0.04671			29.0059	0.06116			29.0059	0.15786			28.5514	0.21551			28.5514	0.36064
29.0228	0.04743			29.0228	0.06258			29.0228	0.15806			28.5682	0.21687			28.5682	0.36733
29.0396	0.05001			29.0396	0.06391			29.0396	0.15826			28.5851	0.21826			28.5851	0.3743
29.0565	0.05358			29.0564	0.06455			29.0564	0.16161			28.6019	0.21952			28.6019	0.38208
29.0733	0.05655			29.0733	0.06466			29.0733	0.16325			28.6187	0.22071			28.6187	0.39012
29.0901	0.05979			29.0901	0.0648			29.0901	0.16489			28.6356	0.22198			28.6356	0.39781
29.107	0.05986			29.107	0.06647			29.107	0.16716			28.6524	0.22303			28.6524	0.40518
29.1238	0.05993			29.1238	0.06888			29.1238	0.16802			28.6693	0.22413			28.6693	0.41238
29.1406	0.06102			29.1406	0.07005			29.1406	0.16845			28.6861	0.22553			28.6861	0.41929
29.1575	0.06141			29.1575	0.07089			29.1575	0.16888			28.7029	0.22679			28.7029	0.42629
29.1743	0.06141			29.1743	0.07246			29.1743	0.16992			28.7198	0.2279			28.7198	0.43366
29.1911	0.06141			29.1911	0.07462			29.1911	0.1711			28.7366	0.22919			28.7366	0.44111
29.208	0.06149			29.208	0.07717			29.208	0.17198			28.7534	0.23059			28.7534	0.44827
29.2248	0.06142			29.2248	0.07923			29.2248	0.17476			28.7703	0.23215			28.7703	0.45533
29.2416	0.06135			29.2416	0.0801			29.2416	0.17489			28.7871	0.23378			28.7871	0.46271
29.2585	0.05868			29.2585	0.0815			29.2585	0.17483			28.8039	0.2354			28.8039	0.47009
29.2753	0.05767			29.2753	0.0834			29.2753	0.17478			28.8208	0.23704			28.8208	0.4768
29.2921	0.05874			29.2921	0.08529			29.2921	0.175			28.8376	0.23844			28.8376	0.48341
29.309	0.06289			29.309	0.08804			29.309	0.17524			28.8544	0.23957			28.8544	0.49041
29.3258	0.06296			29.3258	0.09104			29.3258	0.17536			28.8713	0.24077			28.8713	0.49737
29.3426	0.06303			29.3426	0.09389			29.3426	0.17547			28.8881	0.24197			28.8881	0.5045
29.3595	0.06335			29.3595	0.09454			29.3595	0.17708			28.9049	0.24329			28.9049	0.51185
29.3763	0.06432			29.3763	0.09519			29.3763	0.17824			28.9218	0.24474			28.9218	0.51913
29.3931	0.06631			29.3931	0.0959			29.3931	0.18063			28.9386	0.24622			28.9386	0.5263
29.41	0.06654			29.41	0.09826			29.41	0.18386			28.9554	0.24772			28.9554	0.53353
29.4268	0.06677			29.4268	0.09992			29.4268	0.18389			28.9723	0.24916			28.9723	0.54114
29.4437	0.06806			29.4436	0.10005			29.4436	0.18382			28.9891	0.25065			28.9891	0.54874
29.4605	0.06829			29.4605	0.10018			29.4605	0.18375			29.0059	0.25222			29.0059	0.55578
29.4773	0.06852			29.4773	0.10032			29.4773	0.18406			29.0228	0.25356			29.0228	0.56259
29.4942	0.06965			29.4941	0.10108			29.4941	0.18711			29.0396	0.25513			29.0396	0.56954
29.511	0.07015			29.511	0.1018			29.511	0.18732			29.0564	0.25683			29.0565	0.57612
29.5278	0.07028			29.5278	0.10211			29.5278	0.18935			29.0733	0.25827			29.0733	0.58242
29.5447	0.07041			29.5446	0.10241			29.5446	0.18993			29.0901	0.25953			29.0901	0.58874
29.5615	0.07166			29.5615	0.10308			29.5615	0.18835			29.1069	0.26091			29.107	0.59541
29.5783	0.07343			29.5783	0.10345			29.5783	0.18677			29.1238	0.26243			29.1238	0.60231
29.5952	0.0751			29.5952	0.1049			29.5952	0.18776			29.1406	0.26403			29.1406	0.60903
29.612	0.07537			29.612	0.10586			29.612	0.19177			29.1575	0.26572			29.1575	0.6155
29.6288	0.07537			29.6288	0.10602			29.6288	0.19342			29.1743	0.2674			29.1743	0.62127
29.6457	0.07401			29.6456	0.10618			29.6456	0.19531			29.1911	0.26909			29.1911	0.62699
29.6625	0.07265			29.6625	0.10643			29.6625	0.1973			29.208	0.27065			29.208	0.63284
29.6793	0.07628			29.6793	0.10713			29.6793	0.19756			29.2248	0.2724			29.2248	0.63843
29.6962	0.07835			29.6962	0.10739			29.6962	0.19874			29.2416	0.27415			29.2416	0.64377
29.713	0.07909			29.713	0.10749			29.713	0.19908			29.2584	0.27564			29.2585	0.64916
29.7298	0.07983			29.7298	0.108			29.7298	0.19918			29.2753	0.27706			29.2753	0.65507
29.7467	0.08126			29.7467	0.10854			29.7467	0.1983			29.2921	0.27877			29.2921	0.66133
29.7635	0.0816			29.7635	0.10888			29.7635	0.19743			29.309	0.28062			29.309	0.66783
29.7803	0.0792			29.7803	0.10952			29.7803	0.20116			29.3258	0.28231			29.3258	0.67405
29.7972	0.0768			29.7972	0.10961			29.7972	0.20322			29.3426	0.28408			29.3426	0.67981
29.814	0.08075			29.814	0.1097			29.814	0.20412			29.3595	0.28584			29.3595	0.68586
29.8308	0.08412			29.8308	0.10995			29.8308	0.20581			29.3763	0.28727			29.3763	0.69208
29.8477	0.08521			29.8477	0.11005			29.8477	0.20904			29.3931	0.28856			29.3931	0.69799
29.8645	0.08629			29.8645	0.11008			29.8645	0.20919			29.41	0.29016			29.41	0.70359
29.8814	0.09113			29.8813	0.11011			29.8813	0.20906			29.4268	0.29197			29.4268	0.7093
29.8982	0.09185			29.8982	0.11171			29.8982	0.20894			29.4436	0.29385			29.4436	0.71522
29.915	0.09258			29.915	0.11251			29.915	0.21193			29.4605	0.2956			29.4605	0.72077
29.9319	0.09264			29.9318	0.1131			29.9318	0.21466			29.4773	0.29743			29.4773	0.72646
29.9487	0.09649			29.9487	0.11474			29.9487	0.21487			29.4941	0.29925			29.4942	0.73237
29.9655	0.09687			29.9655	0.11621			29.9655	0.21745			29.511	0.30093			29.511	0.73764
29.9824	0.09895			29.9823	0.11787			29.9823	0.21866			29.5278	0.30247			29.5278	0.74321
29.9992	0.09979			29.9992	0.11882			29.9992	0.21987			29.5446	0.30402			29.5447	0.74913
30.016	0.10106			30.016	0.11977			30.016	0.2224			29.5615	0.30576			29.5615	0.75464
30.0329	0.10253			30.0328	0.12128			30.0328	0.223			29.5783	0.30755			29.5783	0.75955
30.0497	0.10509			30.0497	0.12252			30.0497	0.22329			29.5952	0.30949			29.5952	0.76417
30.0665	0.10537			30.0665	0.12404			30.0665	0.22318			29.612	0.31158			29.612	0.76918
30.0834	0.10565			30.0833	0.12439			30.0833	0.22307			29.6288	0.3137			29.6288	0.77442
30.1002	0.10592			30.1002	0.12486			30.1002	0.226			29.6456	0.31594			29.6457	0.78011
30.117	0.10619			30.117	0.12585			30.117	0.23037			29.6625	0.31821			29.6625	0.78557
30.1339	0.10776			30.1338	0.12625			30.1338	0.23426			29.6793	0.32033			29.6793	0.79031
30.1507	0.10825			30.1507	0.12814			30.1507	0.23721			29.6961	0.32261			29.6962	0.79472
30.1675	0.10875			30.1675	0.13066			30.1675	0.23811			29.713	0.32477			29.713	0.79918
30.1844	0.10907			30.1844	0.1321			30.1844	0.23966			29.7298	0.3266			29.7298	0.80441
30.2012	0.11644			30.2012	0.13421			30.2012	0.24274			29.7467	0.32858			29.7467	0.81002
30.218	0.11705			30.218	0.13465			30.218	0.24705			29.7635	0.33065			29.7635	0.81577
30.2349	0.11766			30.2349	0.13509			30.2349	0.2511			29.7803	0.33282			29.7803	0.82146
30.2517	0.1183			30.2517	0.13513			30.2517	0.25278			29.7972	0.33517			29.7972	0.8265
30.2685	0.11853			30.2685	0.13651			30.2685	0.25509			29.814	0.33735			29.814	0.83074
30.2854	0.11877			30.2854	0.13942			30.2854	0.25925			29.8308	0.33955			29.8308	0.83483
30.3022	0.11985			30.3022	0.14228			30.3022	0.26148			29.8477	0.34188			29.8477	0.83903
30.3191	0.12362			30.319	0.14507			30.319	0.26359			29.8645	0.34411			29.8645	0.84345
30.3359	0.12408			30.3359	0.14826			30.3359	0.26899			29.8813	0.34648			29.8813	0.84836
30.3527	0.12453			30.3527	0.15199			30.3527	0.27267			29.8982	0.34907			29.8982	0.85374
30.3696	0.12636			30.3695	0.15566			30.3695	0.27288			29.915	0.35158			29.915	0.85926
30.3864	0.12838			30.3864	0.15866			30.3864	0.27309			29.9318	0.35403			29.9318	0.86441
30.4032	0.12924			30.4032	0.16122			30.4032	0.27732			29.9487	0.35644			29.9487	0.86899
30.42	0.13024			30.42	0.16404			30.42	0.28677			29.9655	0.35886			29.9655	0.87321
30.4369	0.1306			30.4369	0.16704			30.4369	0.29266			29.9823	0.36151			29.9824	0.87751
30.4537	0.13065			30.4537	0.16886			30.4537	0.29493			29.9992	0.36417			29.9992	0.88203
30.4706	0.13069			30.4705	0.17106			30.4705	0.30173			30.016	0.36693			30.016	0.88682
30.4874	0.1349			30.4874	0.17539			30.4874	0.30465			30.0328	0.36977			30.0328	0.89137
30.5042	0.13599			30.5042	0.17781			30.5042	0.30757			30.0497	0.37253			30.0497	0.8956
30.5211	0.13686			30.521	0.17924			30.521	0.31434			30.0665	0.37536			30.0665	0.89987
30.5379	0.13834			30.5379	0.18251			30.5379	0.32048			30.0833	0.37823			30.0834	0.90374
30.5547	0.13982			30.5547	0.18567			30.5547	0.32548			30.1002	0.38098			30.1002	0.90746
30.5716	0.14131			30.5715	0.18854			30.5715	0.33316			30.117	0.38375			30.117	0.91103
30.5884	0.14678			30.5884	0.1909			30.5884	0.34042			30.1338	0.38665			30.1339	0.91449
30.6052	0.14806			30.6052	0.19398			30.6052	0.3464			30.1507	0.38951			30.1507	0.91865
30.6221	0.14867			30.6221	0.19851			30.6221	0.35321			30.1675	0.39223			30.1675	0.92275
30.6389	0.14867			30.6389	0.20202			30.6389	0.36035			30.1844	0.39487			30.1844	0.92627
30.6557	0.14842			30.6557	0.20585			30.6557	0.36388			30.2012	0.39774			30.2012	0.92928
30.6726	0.14818			30.6726	0.21197			30.6726	0.37325			30.218	0.40088			30.218	0.9321
30.6894	0.1485			30.6894	0.2171			30.6894	0.38555			30.2349	0.40417			30.2349	0.93569
30.7062	0.1485			30.7062	0.22124			30.7062	0.39287			30.2517	0.40753			30.2517	0.9397
30.7231	0.14849			30.7231	0.22762			30.7231	0.40019			30.2685	0.41063			30.2685	0.94293
30.7399	0.14998			30.7399	0.23465			30.7399	0.41026			30.2854	0.41369			30.2854	0.94586
30.7567	0.15277			30.7567	0.24094			30.7567	0.41777			30.3022	0.41692			30.3022	0.94928
30.7736	0.15258			30.7736	0.24642			30.7736	0.42469			30.319	0.42023			30.319	0.95246
30.7904	0.15238			30.7904	0.25301			30.7904	0.4354			30.3359	0.42372			30.3359	0.95526
30.8072	0.15193			30.8072	0.26123			30.8072	0.44509			30.3527	0.42707			30.3527	0.95828
30.8241	0.15294			30.8241	0.26854			30.8241	0.45209			30.3695	0.4302			30.3695	0.96129
30.8409	0.15627			30.8409	0.27621			30.8409	0.45971			30.3864	0.43356			30.3864	0.96385
30.8577	0.15782			30.8577	0.28457			30.8577	0.46605			30.4032	0.43718			30.4032	0.96606
30.8746	0.15858			30.8746	0.29411			30.8746	0.47689			30.42	0.44095			30.42	0.96816
30.8914	0.15922			30.8914	0.30398			30.8914	0.49165			30.4369	0.44468			30.4369	0.9705
30.9083	0.15913			30.9082	0.31159			30.9082	0.50303			30.4537	0.44828			30.4537	0.97259
30.9251	0.15904			30.9251	0.32016			30.9251	0.51365			30.4705	0.45214			30.4705	0.97478
30.9419	0.16076			30.9419	0.33128			30.9419	0.52255			30.4874	0.45628			30.4874	0.97771
30.9588	0.16195			30.9587	0.34248			30.9587	0.53283			30.5042	0.46047			30.5042	0.98043
30.9756	0.1625			30.9756	0.35375			30.9756	0.54433			30.521	0.46451			30.521	0.9823
30.9924	0.16305			30.9924	0.36512			30.9924	0.55575			30.5379	0.46869			30.5379	0.98373
31.0093	0.16385			31.0093	0.37644			31.0093	0.56354			30.5547	0.47302			30.5547	0.98518
31.0261	0.16934			31.0261	0.38727			31.0261	0.57318			30.5715	0.47748			30.5716	0.98586
31.0429	0.1723			31.0429	0.39786			31.0429	0.58528			30.5884	0.48219			30.5884	0.98652
31.0598	0.17549			31.0598	0.41172			31.0598	0.59629			30.6052	0.48679			30.6052	0.98763
31.0766	0.17908			31.0766	0.4265			31.0766	0.60909			30.6221	0.49128			30.6221	0.98904
31.0934	0.18077			31.0934	0.44028			31.0934	0.62084			30.6389	0.4958			30.6389	0.99083
31.1103	0.18212			31.1103	0.4545			31.1103	0.63225			30.6557	0.50047			30.6557	0.99217
31.1271	0.18412			31.1271	0.46953			31.1271	0.64343			30.6726	0.5052			30.6726	0.99388
31.1439	0.18622			31.1439	0.48511			31.1439	0.65443			30.6894	0.50994			30.6894	0.99553
31.1608	0.18981			31.1608	0.49967			31.1608	0.66224			30.7062	0.51493			30.7062	0.99684
31.1776	0.19048			31.1776	0.51412			31.1776	0.67276			30.7231	0.52011			30.7231	0.99794
31.1944	0.19115			31.1944	0.52993			31.1944	0.68652			30.7399	0.52539			30.7399	0.99857
31.2113	0.19287			31.2113	0.54562			31.2113	0.69791			30.7567	0.53074			30.7567	0.99891
31.2281	0.1996			31.2281	0.56053			31.2281	0.70508			30.7736	0.53607			30.7736	0.99931
31.2449	0.20087			31.2449	0.57597			31.2449	0.7129			30.7904	0.54151			30.7904	0.99962
31.2618	0.20214			31.2618	0.59183			31.2618	0.72851			30.8072	0.54738			30.8072	0.99976
31.2786	0.2041			31.2786	0.60777			31.2786	0.74154			30.8241	0.55349			30.8241	0.99991
31.2954	0.20857			31.2954	0.62183			31.2954	0.75085			30.8409	0.55963			30.8409	0.99994
31.3123	0.21259			31.3123	0.63575			31.3123	0.76258			30.8577	0.56602			30.8577	0.99997
31.3291	0.21693			31.3291	0.65019			31.3291	0.77284			30.8746	0.57256			30.8746	1
31.3459	0.22203			31.3459	0.66475			31.3459	0.78323			30.8914	0.57894			30.8914	0.99999
31.3628	0.22764			31.3628	0.67831			31.3628	0.79438			30.9082	0.58546			30.9082	0.99998
31.3796	0.23246			31.3796	0.69074			31.3796	0.80456			30.9251	0.59208			30.9251	0.9998
31.3965	0.23694			31.3965	0.70445			31.3965	0.81326			30.9419	0.59878			30.9419	0.99963
31.4133	0.24145			31.4133	0.71774			31.4133	0.82216			30.9587	0.60583			30.9587	0.9992
31.4301	0.24738			31.4301	0.73257			31.4301	0.83345			30.9756	0.61293			30.9756	0.99828
31.447	0.25626			31.447	0.7483			31.447	0.84454			30.9924	0.61989			30.9924	0.99784
31.4638	0.26326			31.4638	0.76193			31.4638	0.85144			31.0093	0.62689			31.0093	0.99788
31.4806	0.26683			31.4806	0.77431			31.4806	0.85739			31.0261	0.63398			31.0261	0.99787
31.4975	0.27104			31.4975	0.78892			31.4975	0.86493			31.0429	0.64128			31.0429	0.99773
31.5143	0.27615			31.5143	0.8035			31.5143	0.87382			31.0598	0.64872			31.0598	0.9976
31.5311	0.28188			31.5311	0.81703			31.5311	0.88187			31.0766	0.65617			31.0766	0.99735
31.548	0.28629			31.548	0.8306			31.548	0.88606			31.0934	0.6638			31.0934	0.9959
31.5648	0.29033			31.5648	0.84189			31.5648	0.8951			31.1103	0.67175			31.1103	0.99494
31.5816	0.29634			31.5816	0.85166			31.5816	0.90408			31.1271	0.67979			31.1271	0.99347
31.5985	0.30322			31.5985	0.86218			31.5985	0.90846			31.1439	0.68742			31.1439	0.99219
31.6153	0.30974			31.6153	0.87311			31.6153	0.91456			31.1608	0.69492			31.1608	0.99153
31.6321	0.31605			31.6321	0.88306			31.6321	0.92203			31.1776	0.70267			31.1776	0.99079
31.649	0.32228			31.649	0.89305			31.649	0.92914			31.1944	0.71038			31.1944	0.98947
31.6658	0.32891			31.6658	0.90289			31.6658	0.93731			31.2113	0.71806			31.2113	0.98791
31.6826	0.33462			31.6826	0.90984			31.6826	0.94531			31.2281	0.72587			31.2281	0.986
31.6995	0.33963			31.6995	0.91605			31.6995	0.94882			31.2449	0.73395			31.2449	0.98363
31.7163	0.3464			31.7163	0.9226			31.7163	0.95358			31.2618	0.74199			31.2618	0.98187
31.7331	0.35722			31.7331	0.92525			31.7331	0.9577			31.2786	0.74999			31.2786	0.98058
31.75	0.37001			31.75	0.92653			31.75	0.96289			31.2954	0.75807			31.2954	0.97931
31.7668	0.37937			31.7668	0.92914			31.7668	0.96921			31.3123	0.76616			31.3123	0.97769
31.7837	0.38896			31.7836	0.93382			31.7836	0.9751			31.3291	0.7742			31.3291	0.97635
31.8005	0.39874			31.8005	0.94124			31.8005	0.97952			31.3459	0.78195			31.3459	0.97531
31.8173	0.40631			31.8173	0.94802			31.8173	0.98085			31.3628	0.78981			31.3628	0.97346
31.8342	0.41615			31.8341	0.95289			31.8341	0.98273			31.3796	0.79801			31.3796	0.9713
31.851	0.42774			31.851	0.95846			31.851	0.9843			31.3964	0.80595			31.3965	0.96963
31.8678	0.43879			31.8678	0.96453			31.8678	0.98648			31.4133	0.8137			31.4133	0.96792
31.8847	0.45121			31.8847	0.96932			31.8847	0.99113			31.4301	0.82158			31.4301	0.96604
31.9015	0.45999			31.9015	0.9729			31.9015	0.99237			31.447	0.82934			31.447	0.96425
31.9183	0.47056			31.9183	0.97623			31.9183	0.9936			31.4638	0.83706			31.4638	0.9628
31.9352	0.48341			31.9352	0.97988			31.9352	0.99791			31.4806	0.84467			31.4806	0.96131
31.952	0.4938			31.952	0.98342			31.952	1			31.4975	0.852			31.4975	0.95898
31.9688	0.50553			31.9688	0.98796			31.9688	0.99967			31.5143	0.85924			31.5143	0.95596
31.9857	0.51795			31.9857	0.99245			31.9857	0.99935			31.5311	0.86636			31.5311	0.95331
32.0025	0.52822			32.0025	0.99471			32.0025	0.99818			31.548	0.87301			31.548	0.95133
32.0193	0.54132			32.0193	0.99582			32.0193	0.99821			31.5648	0.87959			31.5648	0.94895
32.0362	0.55865			32.0362	0.99742			32.0362	0.99947			31.5816	0.88633			31.5816	0.94663
32.053	0.57233			32.053	1			32.053	0.99941			31.5985	0.89285			31.5985	0.94465
32.0698	0.58424			32.0698	0.99994			32.0698	0.99935			31.6153	0.8993			31.6153	0.94267
32.0867	0.59404			32.0867	0.99988			32.0867	0.99911			31.6321	0.90576			31.6321	0.9403
32.1035	0.60267			32.1035	0.99955			32.1035	0.99878			31.649	0.91213			31.649	0.93742
32.1203	0.61624			32.1203	0.99916			32.1203	0.99817			31.6658	0.91824			31.6658	0.93434
32.1372	0.63261			32.1372	0.99881			32.1372	0.99756			31.6826	0.92413			31.6826	0.93164
32.154	0.6471			32.154	0.99657			32.154	0.99609			31.6995	0.92981			31.6995	0.92953
32.1709	0.65936			32.1708	0.99412			32.1708	0.99182			31.7163	0.93521			31.7163	0.92699
32.1877	0.67139			32.1877	0.99216			32.1877	0.99095			31.7331	0.94027			31.7331	0.92429
32.2045	0.68372			32.2045	0.98842			32.2045	0.99008			31.75	0.94512			31.75	0.92189
32.2214	0.69574			32.2213	0.98319			32.2213	0.98821			31.7668	0.95			31.7668	0.91953
32.2382	0.7073			32.2382	0.97856			32.2382	0.98613			31.7836	0.95493			31.7837	0.9168
32.255	0.71562			32.255	0.97446			32.255	0.98486			31.8005	0.95967			31.8005	0.91387
32.2719	0.72641			32.2718	0.9719			32.2718	0.98237			31.8173	0.96399			31.8173	0.91137
32.2887	0.74223			32.2887	0.96955			32.2887	0.97823			31.8341	0.96806			31.8342	0.90909
32.3055	0.75504			32.3055	0.96658			32.3055	0.9732			31.851	0.97182			31.851	0.90654
32.3224	0.76414			32.3224	0.96486			32.3224	0.9702			31.8678	0.9751			31.8678	0.90399
32.3392	0.77702			32.3392	0.96181			32.3392	0.96864			31.8847	0.97789			31.8847	0.90141
32.356	0.78986			32.356	0.95813			32.356	0.96709			31.9015	0.98051			31.9015	0.89844
32.3729	0.80091			32.3728	0.95498			32.3728	0.96266			31.9183	0.98327			31.9183	0.89546
32.3897	0.81064			32.3897	0.95107			32.3897	0.95949			31.9352	0.98594			31.9352	0.89301
32.4065	0.81591			32.4065	0.9462			32.4065	0.95619			31.952	0.98848			31.952	0.89039
32.4234	0.82492			32.4233	0.94067			32.4233	0.95249			31.9688	0.99087			31.9688	0.88742
32.4402	0.83681			32.4402	0.93557			32.4402	0.94866			31.9856	0.99295			31.9857	0.88437
32.457	0.84306			32.457	0.9308			32.457	0.94752			32.0025	0.99481			32.0025	0.88082
32.4739	0.84964			32.4739	0.92586			32.4739	0.94277			32.0193	0.99658			32.0193	0.87761
32.4907	0.86035			32.4907	0.9208			32.4907	0.93457			32.0362	0.99803			32.0362	0.87441
32.5075	0.87034			32.5075	0.91632			32.5075	0.9301			32.053	0.999			32.053	0.87088
32.5244	0.87825			32.5244	0.91189			32.5244	0.92459			32.0698	0.99965			32.0698	0.86753
32.5412	0.88648			32.5412	0.90563			32.5412	0.91871			32.0867	1			32.0867	0.86403
32.558	0.89533			32.558	0.89935			32.558	0.91399			32.1035	0.99995			32.1035	0.86101
32.5749	0.9007			32.5749	0.89373			32.5749	0.90933			32.1203	0.99965			32.1203	0.85844
32.5917	0.90322			32.5917	0.88867			32.5917	0.90643			32.1372	0.99918			32.1372	0.85562
32.6086	0.91046			32.6085	0.88313			32.6085	0.90149			32.154	0.99862			32.154	0.85266
32.6254	0.91986			32.6254	0.87731			32.6254	0.89344			32.1708	0.99783			32.1708	0.84961
32.6422	0.92535			32.6422	0.87342			32.6422	0.88486			32.1877	0.99692			32.1877	0.84649
32.6591	0.93096			32.659	0.86919			32.659	0.88011			32.2045	0.99614			32.2045	0.84308
32.6759	0.9407			32.6759	0.86429			32.6759	0.87771			32.2213	0.99532			32.2213	0.83984
32.6927	0.94426			32.6927	0.85899			32.6927	0.87209			32.2382	0.99414			32.2382	0.83685
32.7096	0.94782			32.7095	0.85352			32.7095	0.86673			32.255	0.9927			32.255	0.83376
32.7264	0.95222			32.7264	0.84989			32.7264	0.86268			32.2718	0.99101			32.2719	0.83016
32.7432	0.96			32.7432	0.84456			32.7432	0.85525			32.2887	0.98901			32.2887	0.82624
32.7601	0.96549			32.76	0.83853			32.76	0.84884			32.3055	0.98696			32.3055	0.82266
32.7769	0.96759			32.7769	0.83443			32.7769	0.84335			32.3223	0.98474			32.3224	0.81949
32.7937	0.97091			32.7937	0.82855			32.7937	0.83683			32.3392	0.98219			32.3392	0.81644
32.8106	0.97498			32.8105	0.82245			32.8105	0.83192			32.356	0.97917			32.356	0.81336
32.8274	0.97693			32.8274	0.8163			32.8274	0.82709			32.3728	0.97593			32.3728	0.80993
32.8442	0.97888			32.8442	0.80946			32.8442	0.82093			32.3897	0.97284			32.3897	0.80675
32.8611	0.9818			32.861	0.80385			32.861	0.81365			32.4065	0.96955			32.4065	0.80434
32.8779	0.98836			32.8779	0.79843			32.8779	0.80751			32.4233	0.96589			32.4234	0.80105
32.8947	0.99106			32.8947	0.7926			32.8947	0.8001			32.4402	0.96236			32.4402	0.79682
32.9116	0.99285			32.9116	0.78673			32.9116	0.79467			32.457	0.95907			32.457	0.79335
32.9284	0.99433			32.9284	0.78025			32.9284	0.78942			32.4738	0.95546			32.4739	0.7903
32.9452	0.99582			32.9452	0.77394			32.9452	0.78222			32.4907	0.95169			32.4907	0.78722
32.9621	0.9961			32.9621	0.76757			32.9621	0.77692			32.5075	0.94814			32.5075	0.78409
32.9789	0.99671			32.9789	0.76114			32.9789	0.76977			32.5244	0.9444			32.5244	0.78075
32.9957	0.99732			32.9957	0.75549			32.9957	0.76186			32.5412	0.94046			32.5412	0.77752
33.0126	0.99756			33.0126	0.74962			33.0126	0.75473			32.558	0.93643			32.558	0.77421
33.0294	0.9993			33.0294	0.74284			33.0294	0.74691			32.5749	0.93223			32.5749	0.77114
33.0462	1			33.0462	0.73753			33.0462	0.74104			32.5917	0.92784			32.5917	0.76816
33.0631	0.99995			33.0631	0.73268			33.0631	0.73691			32.6085	0.92307			32.6085	0.76502
33.0799	0.99953			33.0799	0.72638			33.0799	0.73095			32.6254	0.91798			32.6254	0.7616
33.0968	0.99911			33.0967	0.71974			33.0967	0.72496			32.6422	0.91262			32.6422	0.75804
33.1136	0.99317			33.1136	0.71289			33.1136	0.7199			32.659	0.90704			32.659	0.75438
33.1304	0.99224			33.1304	0.70725			33.1304	0.7154			32.6759	0.90136			32.6759	0.75057
33.1472	0.99007			33.1472	0.70145			33.1472	0.70748			32.6927	0.8955			32.6927	0.74716
33.1641	0.9879			33.1641	0.695			33.1641	0.69817			32.7095	0.88999			32.7096	0.74399
33.1809	0.98541			33.1809	0.68827			33.1809	0.6879			32.7264	0.88469			32.7264	0.7405
33.1978	0.98357			33.1977	0.68175			33.1977	0.68082			32.7432	0.87922			32.7432	0.73686
33.2146	0.97984			33.2146	0.67649			33.2146	0.67705			32.76	0.87368			32.76	0.73369
33.2314	0.9761			33.2314	0.66954			33.2314	0.67028			32.7769	0.86778			32.7769	0.73047
33.2483	0.9737			33.2482	0.66313			33.2482	0.6614			32.7937	0.86164			32.7937	0.72692
33.2651	0.97239			33.2651	0.65841			33.2651	0.65522			32.8105	0.8555			32.8105	0.72343
33.2819	0.96904			33.2819	0.65102			33.2819	0.65177			32.8274	0.84921			32.8274	0.7198
33.2988	0.96494			33.2987	0.64404			33.2987	0.64415			32.8442	0.84303			32.8442	0.71655
33.3156	0.96039			33.3156	0.63845			33.3156	0.6355			32.861	0.8371			32.8611	0.71354
33.3324	0.95749			33.3324	0.63191			33.3324	0.62813			32.8779	0.83113			32.8779	0.71014
33.3493	0.95323			33.3492	0.62598			33.3492	0.62091			32.8947	0.82495			32.8947	0.70682
33.3661	0.94822			33.3661	0.61954			33.3661	0.61561			32.9115	0.81868			32.9116	0.70359
33.3829	0.94674			33.3829	0.61292			33.3829	0.61001			32.9284	0.81225			32.9284	0.69985
33.3998	0.94383			33.3998	0.60656			33.3998	0.60226			32.9452	0.80579			32.9452	0.69644
33.4166	0.9375			33.4166	0.59949			33.4166	0.59538			32.9621	0.7995			32.9621	0.69376
33.4334	0.93033			33.4334	0.59385			33.4334	0.5916			32.9789	0.79302			32.9789	0.69084
33.4503	0.92686			33.4503	0.58773			33.4503	0.58429			32.9957	0.78639			32.9957	0.68767
33.4671	0.92223			33.4671	0.57889			33.4671	0.57699			33.0126	0.77985			33.0126	0.68485
33.4839	0.91586			33.4839	0.57027			33.4839	0.57111			33.0294	0.77309			33.0294	0.68132
33.5008	0.91053			33.5008	0.56204			33.5008	0.56543			33.0462	0.76599			33.0462	0.6773
33.5176	0.90619			33.5176	0.55481			33.5176	0.55851			33.0631	0.75892			33.0631	0.67379
33.5344	0.90284			33.5344	0.5489			33.5344	0.55282			33.0799	0.75197			33.0799	0.67036
33.5513	0.89571			33.5513	0.54369			33.5513	0.54746			33.0967	0.74509			33.0967	0.66676
33.5681	0.88929			33.5681	0.53949			33.5681	0.54024			33.1136	0.73836			33.1136	0.66348
33.5849	0.88529			33.5849	0.53456			33.5849	0.53468			33.1304	0.73171			33.1304	0.6608
33.6018	0.87817			33.6018	0.52943			33.6018	0.52801			33.1472	0.72504			33.1472	0.6578
33.6186	0.87118			33.6186	0.52421			33.6186	0.52369			33.1641	0.71825			33.1641	0.6542
33.6354	0.86515			33.6354	0.51737			33.6354	0.51705			33.1809	0.71138			33.1809	0.6508
33.6523	0.85919			33.6523	0.51152			33.6523	0.50784			33.1977	0.70442			33.1977	0.64781
33.6691	0.85376			33.6691	0.50453			33.6691	0.49874			33.2146	0.69747			33.2146	0.6447
33.686	0.84924			33.6859	0.49609			33.6859	0.4965			33.2314	0.69069			33.2314	0.64092
33.7028	0.84417			33.7028	0.48912			33.7028	0.49376			33.2482	0.68391			33.2482	0.63699
33.7196	0.83673			33.7196	0.48246			33.7196	0.48417			33.2651	0.677			33.2651	0.63409
33.7365	0.827			33.7364	0.47675			33.7364	0.47928			33.2819	0.66999			33.2819	0.63146
33.7533	0.81727			33.7533	0.47059			33.7533	0.47632			33.2987	0.66275			33.2988	0.62801
33.7701	0.81238			33.7701	0.46495			33.7701	0.46774			33.3156	0.65543			33.3156	0.62394
33.787	0.80653			33.7869	0.45946			33.7869	0.45847			33.3324	0.64847			33.3324	0.62039
33.8038	0.79502			33.8038	0.4539			33.8038	0.45023			33.3492	0.64171			33.3493	0.6177
33.8206	0.78814			33.8206	0.44851			33.8206	0.44704			33.3661	0.63475			33.3661	0.61553
33.8375	0.78469			33.8375	0.44226			33.8375	0.44508			33.3829	0.62788			33.3829	0.61273
33.8543	0.77851			33.8543	0.43655			33.8543	0.43786			33.3997	0.62135			33.3998	0.60917
33.8711	0.77023			33.8711	0.43047			33.8711	0.43346			33.4166	0.61466			33.4166	0.60569
33.888	0.7581			33.888	0.42415			33.888	0.43083			33.4334	0.60778			33.4334	0.6026
33.9048	0.75158			33.9048	0.41891			33.9048	0.42431			33.4503	0.601			33.4503	0.59984
33.9216	0.7467			33.9216	0.41301			33.9216	0.41609			33.4671	0.59421			33.4671	0.59659
33.9385	0.73879			33.9385	0.40728			33.9385	0.41251			33.4839	0.58747			33.4839	0.59267
33.9553	0.73025			33.9553	0.40303			33.9553	0.40924			33.5008	0.58071			33.5008	0.58906
33.9721	0.72224			33.9721	0.39749			33.9721	0.40221			33.5176	0.57393			33.5176	0.58608
33.989	0.71396			33.989	0.39182			33.989	0.39491			33.5344	0.5673			33.5344	0.58317
34.0058	0.70264			34.0058	0.38716			34.0058	0.39342			33.5513	0.56061			33.5513	0.58017
34.0226	0.69683			34.0226	0.38171			34.0226	0.39046			33.5681	0.55378			33.5681	0.5766
34.0395	0.69315			34.0395	0.37632			34.0395	0.3819			33.5849	0.54687			33.5849	0.57297
34.0563	0.6858			34.0563	0.37133			34.0563	0.37362			33.6018	0.53997			33.6018	0.57007
[truncated: 1,568 more rows]

## Sheet: Fig 7A
Clade_Isolate	IC50 [nM]
	GSK002	GSK1264
HIV-1 C_ETH2220	603.949	37.5
HIV-1 B_US4	469	15.1
HIV-1 B_92HT596	337.419	18.5
HIV-1 B_THA92014	335.189	8
HIV-1 B_92HT594	276.058	22.6
HIV-1 B_ASM61	143.88	35.5
HIV-1 B_ASM94122	115.878	10.4
HIV-1 B_ASM54	92.8966	62
HIV-1 C_UG268	70.7	33.7
HIV-1 B_ASM42	47.5335	5
HIV-1 A_UG92031	16.9824	83.1
HIV-1 B_BZ167	14.7683	13.2
HIV-1 AE_42368	10	15
HIV-1 AE_CM243	8.99498	6.6
HIV-1 A_I-2496	8.40098	12
HIV-1 B_92US657	7.93414	22.3
HIV-1 B_ASM44	7.76247	9.1
HIV-1 B_92US723	6.99842	17
HIV-1 D_UG270	6.99842	16.8
HIV-1 B_ASM57	6.62979	34
HIV-1 A_UG275	6.54139	14
HIV-1 AE_CM235	5.99791	7.9
HIV-1 B_CM237	5.29054	11.7
HIV-1 B_ASM34	5.00035	20
HIV-1 F_BZ126	5.00035	10.2
HIV-1 C_97/ZA/009	4.0879	98
HIV-1 C_ZAM18	3.63354	32
HIV-1 B_92HT599	2.99916	16.7
HIV-1 B_BAL	2.44906	23
HIV-1 B_CC1/85	2.28913	10
HIV-1 B_BK132	1.99986	24
HIV-1 B_BR92030	1.63053	19
HIV-1 B_92US660	1.41416	15.8
HIV-1 B_IIIB	1.11396	11
HIV-1 B_ASJM108	1	20.5
HIV-1 D_SE365	1	10.2
HIV-1 B_SF162	0.991745	49.4
HIV-1 B_93US144	0.8	17.4
HIV-1 B_92HT593	0.316228	2.5

## Sheet: S1 Fig C
Linear Analysis of Sedimentation Equilibrium Data
	INF185H		INF185HY15A
	Corrected		Corrected
Radius (cm)	ln(ABS 280 nm)	Radius (cm)	ln(ABS 280 nm)
0.10656	-2.58791	0.08984	-2.56308
0.13622	-2.53742	0.10911	-2.68245
0.14215	-2.50546	0.11554	-2.67483
0.1659	-2.48164	0.14126	-2.60869
0.19561	-2.44398	0.15413	-2.61091
0.20155	-2.40578	0.18631	-2.55631
0.22534	-2.38885	0.20563	-2.52844
0.23724	-2.36261	0.21852	-2.52271
0.27296	-2.32691	0.2443	-2.51661
0.30276	-2.26157	0.2572	-2.49854
0.31469	-2.25421	0.27655	-2.47649
0.33258	-2.23403	0.28301	-2.46295
0.35646	-2.19409	0.32821	-2.42674
0.37438	-2.18112	0.33467	-2.41715
0.38633	-2.15753	0.35406	-2.40947
0.41024	-2.12943	0.37346	-2.38537
0.42818	-2.11549	0.3864	-2.37758
0.43417	-2.07994	0.40581	-2.36356
0.44614	-2.06363	0.43171	-2.34325
0.4641	-2.0456	0.45115	-2.32736
0.49406	-1.99213	0.48356	-2.31436
0.51204	-1.97935	0.49653	-2.29436
0.53604	-1.95065	0.52249	-2.27763
0.54804	-1.93869	0.53547	-2.25584
0.55405	-1.92922	0.56145	-2.23789
0.59009	-1.86809	0.56795	-2.22751
0.60812	-1.84346	0.60045	-2.22086
0.61414	-1.8181	0.63298	-2.18066
0.65024	-1.76948	0.63949	-2.1746
0.65626	-1.76298	0.66553	-2.15239
0.68035	-1.72025	0.69811	-2.12818
0.6924	-1.7079	0.71115	-2.12708
0.71049	-1.66561	0.73071	-2.11101
0.72858	-1.64257	0.74376	-2.10107
0.74065	-1.61122	0.76334	-2.0731
0.77688	-1.56617	0.78293	-2.05225
0.78292	-1.56392	0.80253	-2.02784
0.78896	-1.54569	0.82867	-2.01083
0.81919	-1.4874	0.84175	-1.99482
0.83129	-1.46272	0.86137	-1.97718
0.8555	-1.41298	0.88755	-1.96426
0.86761	-1.39401	0.90065	-1.95082
0.89184	-1.34208	0.9203	-1.9428
0.91609	-1.30701	0.93996	-1.91866
0.92822	-1.29319	0.95307	-1.90801
0.94035	-1.26097	0.99243	-1.87782
0.9707	-1.21191	1.01869	-1.85727
0.98285	-1.18749	1.0384	-1.83059
1.01324	-1.14304	1.05811	-1.83202
1.01932	-1.11433	1.07784	-1.82205
1.03148	-1.08935	1.10415	-1.79707
1.06191	-1.02974	1.12389	-1.76559
1.07409	-1.00559	1.13048	-1.7654
1.09236	-0.96839	1.14365	-1.73972
1.10455	-0.93493	1.17659	-1.71851
1.13504	-0.8883	1.18977	-1.70618
1.14114	-0.87077	1.20296	-1.69453
1.16555	-0.8219	1.22935	-1.67915
1.18998	-0.76386	1.24915	-1.64382
1.2022	-0.74701	1.27557	-1.61741
1.22665	-0.68903	1.28878	-1.60284
1.245	-0.64338	1.30861	-1.57416
1.25724	-0.60411	1.32845	-1.55864
1.2756	-0.58044	1.36153	-1.53118
--	--	1.36815	-1.525
--	--	1.39464	-1.48868
--	--	1.40789	-1.48001
--	--	1.4344	-1.43751
--	--	1.46756	-1.44915
		--	--
		1.50075	-1.16875
		1.53396	-0.93772
		1.5672	-0.93922
		1.5805	-1.01204
		1.61377	-0.95806
		1.63375	-0.97233
		1.65373	-0.91368
		--	--
		--	--
		--	--
		--	--
		--	--
		--	--
		--	--
		--	--
		--	--
		--	--
		--	--
		--	--
		--	--
		--	--
		--	--
		--	--

## Sheet: S1 FigD
SEC-MALS Data
SFIG1D	INF185HY15A		Daltons
time (min)	UV (280 nm)	time (min)	(Molar mass peak 1)
0	0.14116	34.0226	76281.1
0.01683	0.14218	34.0395	72477.7
0.03367	0.14515	34.0563	60840.4
0.0505	0.14955	34.0731	46795
0.06734	0.15212	34.09	47719
0.08417	0.15216	34.1068	46337.4
0.10101	0.15219	34.1236	44831.8
0.11784	0.15436	34.1405	42729.6
0.13468	0.15689	34.1573	40622.7
0.15151	0.15959	34.1741	50748.1
0.16835	0.16135	34.191	54261.2
0.18518	0.16332	34.2078	55130.6
0.20201	0.16626	34.2247	55623
0.21885	0.16694	34.2415	57412.9
0.23568	0.1672	34.2583	55716.1
0.25252	0.17049	34.2752	53771.5
0.26935	0.17081	34.292	50788.2
0.28619	0.17113	34.3088	48985.4
0.30302	0.17113	34.3257	49316
0.31986	0.17483	34.3425	47499.6
0.33669	0.17552	34.3593	48261
0.35353	0.17738	34.3762	67096.5
0.37036	0.17845	34.393	74329.4
0.38719	0.17952	34.4098	73016.1
0.40403	0.18064	34.4267	70489.2
0.42086	0.1828	34.4435	68010.9
0.4377	0.18346	34.4603	63872
0.45453	0.18405	34.4772	63594.3
0.47137	0.1845	34.494	61824
0.4882	0.18487	34.5108	58897.1
0.50504	0.18602	34.5277	61125.9
0.52187	0.18724	34.5445	60388.8
0.53871	0.18722	34.5613	59404.9
0.55554	0.1872	34.5782	56720.3
0.57237	0.18709	34.595	54870.4
0.58921	0.18686	34.6118	53890.8
0.60604	0.18716	34.6287	52938.4
0.62288	0.18808	34.6455	50213.9
0.63971	0.1885	34.6624	50836.6
0.65655	0.18892	34.6792	56217.3
0.67338	0.18906	34.696	74044.9
0.69022	0.18902	34.7129	76275.4
0.70705	0.18899	34.7297	76747.2
0.72389	0.18889	34.7465	75613.1
0.74072	0.18887	34.7634	73019.4
0.75756	0.18884	34.7802	70753.8
0.77439	0.18872	34.797	67875
0.79122	0.18845	34.8139	66020.6
0.80806	0.18789	34.8307	65038.4
0.82489	0.18673	34.8475	65010.6
0.84173	0.18578	34.8644	66770.7
0.85856	0.18484	34.8812	66935.5
0.8754	0.18331	34.898	65640
0.89223	0.182	34.9149	60739
0.90907	0.1807	34.9317	54838.3
0.9259	0.1776	34.9485	53059.4
0.94274	0.17684	34.9654	54342.6
0.95957	0.17607	34.9822	54099.6
0.9764	0.17501	34.999	52529.8
0.99324	0.17412	35.0159	52210
1.01007	0.17165	35.0327	52402
1.02691	0.16895	35.0496	52284.8
1.04374	0.16779	35.0664	52052.4
1.06058	0.16644	35.0832	51978.9
1.07741	0.16306	35.1001	51071.3
1.09425	0.16229	35.1169	50403
1.11108	0.16107	35.1337	53745.8
1.12792	0.15754	35.1506	55315.7
1.14475	0.15617	35.1674	57044.7
1.16158	0.15446	35.1842	58995.4
1.17842	0.15169	35.2011	60104.9
1.19525	0.15145	35.2179	60535.3
1.21209	0.15121	35.2347	60628.6
1.22892	0.14719	35.2516	60381.4
1.24576	0.144	35.2684	58415.6
1.26259	0.14187	35.2852	55258.6
1.27943	0.13871	35.3021	52707.7
1.29626	0.13709	35.3189	48685.6
1.3131	0.13543	35.3357	48224.4
1.32993	0.13377	35.3526	50155.1
1.34676	0.13025	35.3694	50657.8
1.3636	0.12903	35.3862	51009.7
1.38043	0.12577	35.4031	51249.1
1.39727	0.12268	35.4199	51309.6
1.4141	0.11942	35.4368	51015.1
1.43094	0.11678	35.4536	51478.1
1.44777	0.11537	35.4704	51819
1.46461	0.11491	35.4873	52126
1.48144	0.11245	35.5041	51679
1.49828	0.11057	35.5209	51587.4
1.51511	0.10972	35.5378	51644.1
1.53194	0.10705	35.5546	51395.9
1.54878	0.10299	35.5714	48948.3
1.56561	0.10043	35.5883	48816
1.58245	0.09936	35.6051	48841.2
1.59928	0.09574	35.6219	49621
1.61612	0.09529	35.6388	50820.5
1.63295	0.0932	35.6556	51444.9
1.64979	0.08859	35.6724	51952.6
1.66662	0.08767	35.6893	51497.9
1.68346	0.08678	35.7061	51453.9
1.70029	0.0848	35.7229	51740.5
1.71712	0.08414	35.7398	51550.7
1.73396	0.08376	35.7566	51150.1
1.75079	0.08055	35.7734	44341.4
1.76763	0.07707	35.7903	45896.4
1.78446	0.07539	35.8071	46642
1.8013	0.07253	35.8239	46978.3
1.81813	0.07233	35.8408	47987.8
1.83497	0.07229	35.8576	47425.4
1.8518	0.06852	35.8744	47667.1
1.86864	0.06666	35.8913	47351.7
1.88547	0.06511	35.9081	47139.4
1.90231	0.06344	35.925	45494.8
1.91914	0.06136	35.9418	44610
1.93597	0.05895	35.9586	45111.8
1.95281	0.05861	35.9755	44968.6
1.96964	0.05798	35.9923	45087.4
1.98648	0.05659	36.0091	45207.5
2.00331	0.05454	36.026	50453.9
2.02015	0.05168	36.0428	52351.7
2.03698	0.05062	36.0596	54360.5
2.05382	0.04944	36.0765	55491.1
2.07065	0.04845	36.0933	60938.4
2.08749	0.04722	36.1101	63162.7
2.10432	0.04598	36.127	65009.4
2.12115	0.0435	36.1438	65813.3
2.13799	0.04248	36.1606	65042
2.15482	0.04146	36.1775	65830.6
2.17166	0.03868	36.1943	65194.3
2.18849	0.03773	36.2111	63463.1
2.20533	0.03762	36.228	61235.2
2.22216	0.03601	36.2448	59463.9
2.239	0.03277	36.2616	51963.9
2.25583	0.03276	36.2785	47668.2
2.27267	0.03274	36.2953	47902.4
2.2895	0.03262	36.3121	48225.1
2.30633	0.03182	36.329	47479.4
2.32317	0.03106	36.3458	46412.5
2.34	0.03022	36.3627	48110.7
2.35684	0.02904	36.3795	49292.2
2.37367	0.0279	36.3963	50407.4
2.39051	0.02709	36.4132	52795.6
2.40734	0.02699	36.43	52107.2
2.42418	0.02658	36.4468	50083.3
2.44101	0.02541	36.4637	45230.9
2.45785	0.02517	36.4805	44287.3
2.47468	0.02488	36.4973	46224.5
2.49151	0.02368	36.5142	48010.5
2.50835	0.02165	36.531	50317.7
2.52518	0.01991	36.5478	54084
2.54202	0.01979	36.5647	57800.3
2.55885	0.01967	36.5815	61715.8
2.57569	0.01904	36.5983	61877.1
2.59252	0.01764	36.6152	61468
2.60936	0.01689	36.632	57297.8
2.62619	0.01605	36.6488	53673.6
2.64303	0.01568	36.6657	52183.9
2.65986	0.01543	36.6825	52417.4
2.67669	0.01517	36.6993	52854.2
2.69353	0.01386	36.7162	50434
2.71036	0.01329	36.733	49563.3
2.7272	0.01273	36.7498	48400.1
2.74403	0.01139	36.7667	44002
2.76087	0.01138	36.7835	46521.1
2.7777	0.01136	36.8003	48630.6
2.79454	0.00968	36.8172	50547.5
2.81137	0.01003	36.834	50704.5
2.82821	0.01009
2.84504	0.01011
2.86187	0.00988
2.87871	0.00966
2.89554	0.00873
2.91238	0.00834
2.92921	0.00796
2.94605	0.00703
2.96288	0.00702
2.97972	0.00701
2.99655	0.00699
3.01339	0.00571
3.03022	0.00566
3.04706	0.00558
3.06389	0.00587
3.08072	0.00623
3.09756	0.00638
3.11439	0.00652
3.13123	0.00685
3.14806	0.007
3.1649	0.00684
3.18173	0.00667
3.19857	0.00632
3.2154	0.00587
3.23224	0.00446
3.24907	0.00291
3.2659	0.00319
3.28274	0.00349
3.29957	0.00362
3.31641	0.00365
3.33324	0.00358
3.35008	0.00352
3.36691	0.003
3.38375	0.00292
3.40058	0.0033
3.41742	0.00314
3.43425	0.00299
3.45108	0.00263
3.46792	0.00189
3.48475	0.00028006
3.50159	0.000367788
3.51842	0.000397719
3.53526	0.000367536
3.55209	0.000337354
3.56893	0.000286619
3.58576	7.15635e-05
3.6026	-0.000338761
3.61943	-0.000749086
3.63626	-0.002
3.6531	-0.000895958
3.66993	-0.000909268
3.68677	-0.000922579
3.7036	-0.000971053
3.72044	-0.00121
3.73727	-0.00142
3.75411	-0.00162
3.77094	-0.00209
3.78778	-0.00197
3.80461	-0.000802955
3.82144	-0.000641818
3.83828	-0.000592216
3.85511	-0.000719883
3.87195	-0.00084755
3.88878	-0.00152
3.90562	-0.00113
3.92245	-0.000627332
3.93929	-0.000398285
3.95612	-0.000362261
3.97296	-0.000807494
3.98979	-0.00125
4.00662	-0.00252
4.02346	-0.00203
4.04029	-0.00206
4.05713	-0.0021
4.07396	-0.00219
4.0908	-0.00238
4.10763	-0.00178
4.12447	-0.00152
4.1413	-0.00151
4.15814	-0.00151
4.17497	-0.00113
4.19181	-0.000962602
4.20864	-0.000928193
4.22547	-0.00091795
4.24231	-0.00113
4.25914	-0.00134
4.27598	-0.00175
4.29281	-0.00232
4.30965	-0.00286
4.32648	-0.0031
4.34332	-0.00291
4.36015	-0.00276
4.37699	-0.00283
4.39382	-0.0029
4.41065	-0.00305
4.42749	-0.00134
4.44432	-0.000974979
4.46116	-0.00090972
4.47799	-0.000921076
4.49483	-0.000948008
4.51166	-0.00097494
4.5285	-0.00101
4.54533	-0.00105
4.56217	-0.00138
4.579	-0.00215
4.59583	-0.00148
4.61267	-0.00129
4.6295	-0.00128
4.64634	-0.00129
4.66317	-0.0013
4.68001	-0.00131
4.69684	-0.00141
4.71368	-0.00221
4.73051	-0.00364
4.74735	-0.00318
4.76418	-0.00229
4.78101	-0.00196
4.79785	-0.00192
4.81468	-0.00191
4.83152	-0.00191
4.84835	-0.00164
4.86519	-0.00152
4.88202	-0.00148
4.89886	-0.00158
4.91569	-0.00167
4.93253	-0.00214
4.94936	-0.003
4.96619	-0.00243
4.98303	-0.00217
4.99986	-0.00227
5.0167	-0.00237
5.03353	-0.00262
5.05037	-0.00277
5.0672	-0.00335
5.08404	-0.00485
5.10087	-0.00515
5.11771	-0.00516
5.13454	-0.00517
5.15137	-0.0052
5.16821	-0.00182
5.18504	-0.00182
5.20188	-0.00184
5.21871	-0.00185
5.23555	-0.00191
5.25238	-0.00203
5.26922	-0.00218
5.28605	-0.00189
5.30289	-0.00183
5.31972	-0.00184
5.33656	-0.00193
5.35339	-0.00201
5.37022	-0.00211
5.38706	-0.00221
5.40389	-0.00246
5.42073	-0.00261
5.43756	-0.00253
5.4544	-0.00257
5.47123	-0.00261
5.48807	-0.00269
5.5049	-0.00232
5.52174	-0.00236
5.53857	-0.0024
5.5554	-0.00247
5.57224	-0.00306
5.58907	-0.00374
5.60591	-0.00392
5.62274	-0.00326
5.63958	-0.00264
5.65641	-0.0023
5.67325	-0.00172
5.69008	-0.000623422
5.70692	-0.00058718
5.72375	-0.000616245
5.74058	-0.000645311
5.75742	-0.000696625
5.77425	-0.000908999
5.79109	-0.0016
5.80792	-0.00236
5.82476	-0.00244
5.84159	-0.00253
5.85843	-0.0027
5.87526	-0.00234
5.8921	-0.00218
5.90893	-0.00222
5.92576	-0.00227
5.9426	-0.00243
5.95943	-0.00256
5.97627	-0.00362
5.9931	-0.00468
6.00994	-0.00302
6.02677	-0.00216
6.04361	-0.00186
6.06044	-0.00194
6.07728	-0.00203
6.09411	-0.00222
6.11094	-0.00261
6.12778	-0.00266
6.14461	-0.00271
6.16145	-0.00282
6.17828	-0.00376
6.19512	-0.00393
6.21195	-0.00397
6.22879	-0.00462
6.24562	-0.00475
6.26246	-0.00488
6.27929	-0.0054
6.29612	-0.00379
6.31296	-0.00356
6.32979	-0.00333
6.34663	-0.00227
6.36346	-0.00199
6.3803	-0.00171
6.39713	-0.00172
6.41397	-0.00175
6.4308	-0.00179
6.44764	-0.00231
6.46447	-0.00343
6.48131	-0.00418
6.49814	-0.00428
6.51497	-0.00437
6.53181	-0.0047
6.54864	-0.00426
6.56548	-0.00406
6.58231	-0.00424
6.59915	-0.00441
6.61598	-0.00479
6.63282	-0.00558
6.64965	-0.0051
6.66649	-0.00503
6.68332	-0.00496
6.70015	-0.00483
6.71699	-0.00377
6.73382	-0.00325
6.75066	-0.00319
6.76749	-0.00321
6.78433	-0.00324
6.80116	-0.0038
6.818	-0.0044
6.83483	-0.00476
6.85167	-0.00481
6.8685	-0.00485
6.88533	-0.00505
6.90217	-0.00573
6.919	-0.00711
6.93584	-0.00538
6.95267	-0.00419
6.96951	-0.00361
6.98634	-0.00354
7.00318	-0.00354
7.02001	-0.00445
7.03685	-0.00535
7.05368	-0.00433
7.07051	-0.00425
7.08735	-0.00422
7.10418	-0.00425
7.12102	-0.00428
7.13785	-0.00437
7.15469	-0.00447
7.17152	-0.00439
7.18836	-0.00431
7.20519	-0.00429
7.22203	-0.00436
7.23886	-0.00443
7.25569	-0.00457
7.27253	-0.00435
7.28936	-0.00433
7.3062	-0.00469
7.32303	-0.00505
7.33987	-0.00577
7.3567	-0.00615
7.37354	-0.00437
7.39037	-0.00402
7.40721	-0.00395
7.42404	-0.00403
7.44087	-0.00411
7.45771	-0.00429
7.47454	-0.00469
7.49138	-0.00465
7.50821	-0.00466
7.52505	-0.00473
7.54188	-0.0048
7.55872	-0.00447
7.57555	-0.00442
7.59239	-0.00345
7.60922	-0.00313
7.62605	-0.00282
7.64289	-0.00279
7.65972	-0.00281
7.67656	-0.00283
7.69339	-0.00304
7.71023	-0.00403
7.72706	-0.00321
7.7439	-0.00282
7.76073	-0.00333
7.77757	-0.00384
7.7944	-0.005
7.81124	-0.00479
7.82807	-0.00474
7.8449	-0.00494
7.86174	-0.00514
7.87857	-0.00605
7.89541	-0.0059
7.91224	-0.00493
7.92908	-0.00493
7.94591	-0.00493
7.96275	-0.00464
7.97958	-0.00451
7.99642	-0.00457
8.01325	-0.00464
8.03008	-0.00481
8.04692	-0.00494
8.06375	-0.00439
8.08059	-0.00339
8.09742	-0.00299
8.11426	-0.00259
8.13109	-0.00207
8.14793	-0.00183
8.16476	-0.00176
8.1816	-0.00188
8.19843	-0.00201
8.21526	-0.00337
8.2321	-0.00277
8.24893	-0.00278
8.26577	-0.00284
8.2826	-0.0029
8.29944	-0.00314
8.31627	-0.00434
8.33311	-0.00328
8.34994	-0.0031
8.36678	-0.00293
8.38361	-0.00294
8.40044	-0.00295
8.41728	-0.00297
8.43411	-0.00299
8.45095	-0.00302
8.46778	-0.00306
8.48462	-0.00326
8.50145	-0.00332
8.51829	-0.00312
8.53512	-0.00293
8.55196	-0.00203
8.56879	-0.00206
8.58562	-0.00209
8.60246	-0.00216
8.61929	-0.00228
8.63613	-0.0025
8.65296	-0.00384
8.6698	-0.00465
8.68663	-0.00546
8.70347	-0.00512
8.7203	-0.00499
8.73714	-0.005
8.75397	-0.00501
8.7708	-0.00487
8.78764	-0.00474
8.80447	-0.0046
8.82131	-0.00388
8.83814	-0.00294
8.85498	-0.00292
8.87181	-0.00289
8.88865	-0.00277
8.90548	-0.00283
8.92232	-0.00289
8.93915	-0.00302
8.95599	-0.0038
8.97282	-0.0035
8.98965	-0.00345
9.00649	-0.00343
9.02332	-0.00342
9.04016	-0.00264
9.05699	-0.00242
9.07383	-0.00208
9.09066	-0.00158
9.1075	-0.00155
9.12433	-0.00163
9.14117	-0.00171
9.158	-0.00217
9.17483	-0.00258
9.19167	-0.00374
9.2085	-0.00283
9.22534	-0.00298
9.24217	-0.00313
9.25901	-0.00358
9.27584	-0.00451
9.29268	-0.00362
9.30951	-0.00301
9.32635	-0.00298
9.34318	-0.00298
9.36001	-0.00301
9.37685	-0.00305
9.39368	-0.00534
9.41052	-0.0044
9.42735	-0.00347
9.44419	-0.00347
9.46102	-0.00348
9.47786	-0.00371
9.49469	-0.00395
9.51153	-0.00387
9.52836	-0.00321
9.54519	-0.00289
9.56203	-0.00293
9.57886	-0.00297
9.5957	-0.00317
9.61253	-0.00308
9.62937	-0.00307
9.6462	-0.00337
9.66304	-0.00367
9.67987	-0.00427
9.69671	-0.00436
9.71354	-0.00446
9.73037	-0.00472
9.74721	-0.00525
9.76404	-0.00446
9.78088	-0.0044
9.79771	-0.00434
9.81455	-0.00405
9.83138	-0.00407
9.84822	-0.00408
9.86505	-0.00422
9.88189	-0.00391
9.89872	-0.00386
9.91555	-0.00387
9.93239	-0.00388
9.94922	-0.00392
9.96606	-0.00444
9.98289	-0.00477
9.99973	-0.00509
10.0166	-0.00616
10.0334	-0.00576
10.0502	-0.00535
10.0671	-0.00517
10.0839	-0.00517
10.1007	-0.0052
10.1176	-0.00524
10.1344	-0.00561
10.1512	-0.00372
10.1681	-0.00351
10.1849	-0.00251
10.2017	-0.00242
10.2186	-0.0024
10.2354	-0.00246
10.2523	-0.00251
10.2691	-0.00357
10.2859	-0.00376
10.3027	-0.00437
10.3196	-0.00456
10.3364	-0.00286
10.3532	-0.00261
10.3701	-0.00251
10.3869	-0.00249
10.4038	-0.0028
10.4206	-0.00312
10.4374	-0.00394
10.4543	-0.00382
10.4711	-0.00386
10.4879	-0.0039
10.5048	-0.00402
10.5216	-0.00462
10.5384	-0.00593
10.5553	-0.00596
10.5721	-0.00598
10.5889	-0.00616
10.6058	-0.00646
10.6226	-0.00629
10.6394	-0.00577
10.6563	-0.00553
10.6731	-0.00529
10.6899	-0.00488
10.7068	-0.00469
10.7236	-0.0048
10.7404	-0.00491
10.7573	-0.00514
10.7741	-0.00518
10.791	-0.00552
10.8078	-0.00516
10.8246	-0.00417
10.8415	-0.00369
10.8583	-0.00361
10.8751	-0.00369
10.892	-0.00378
10.9088	-0.00399
10.9256	-0.00445
10.9425	-0.00535
10.9593	-0.00537
10.9761	-0.00539
10.993	-0.00542
11.0098	-0.00546
11.0266	-0.00734
11.0435	-0.00693
11.0603	-0.00441
11.0771	-0.00422
11.094	-0.00419
11.1108	-0.00418
11.1276	-0.00435
11.1445	-0.00452
11.1613	-0.00495
11.1782	-0.00497
11.195	-0.00499
11.2118	-0.00597
11.2287	-0.00564
11.2455	-0.0056
11.2623	-0.0056
11.2791	-0.0056
11.296	-0.00522
11.3128	-0.00523
11.3297	-0.00524
11.3465	-0.00526
11.3633	-0.00534
11.3802	-0.00565
11.397	-0.00565
11.4138	-0.00548
11.4307	-0.00522
11.4475	-0.00302
11.4643	-0.003
11.4812	-0.003
11.498	-0.00302
11.5148	-0.00306
11.5317	-0.0031
11.5485	-0.00554
11.5653	-0.00521
11.5822	-0.00486
11.599	-0.00432
11.6159	-0.00434
11.6327	-0.00436
11.6495	-0.0044
11.6663	-0.00477
11.6832	-0.00571
11.7	-0.00452
11.7169	-0.00419
11.7337	-0.00422
11.7505	-0.00425
11.7674	-0.00431
11.7842	-0.00507
11.801	-0.0052
11.8179	-0.00533
11.8347	-0.0056
11.8515	-0.0062
11.8684	-0.00639
11.8852	-0.00491
11.902	-0.00478
11.9189	-0.00473
11.9357	-0.00475
11.9525	-0.00478
11.9694	-0.00527
11.9862	-0.0047
12.003	-0.0047
12.0199	-0.0047
12.0367	-0.00423
12.0535	-0.00419
12.0704	-0.00416
12.0872	-0.00385
12.1041	-0.00376
12.1209	-0.00371
12.1377	-0.00371
12.1546	-0.00381
12.1714	-0.00391
12.1882	-0.00429
12.205	-0.00516
12.2219	-0.00464
12.2387	-0.00467
12.2556	-0.0047
12.2724	-0.00478
12.2892	-0.00493
12.3061	-0.00525
12.3229	-0.00556
12.3397	-0.00413
12.3566	-0.00399
12.3734	-0.004
12.3902	-0.00401
12.4071	-0.00402
12.4239	-0.00475
12.4407	-0.00497
12.4576	-0.00517
12.4744	-0.00538
12.4912	-0.00651
12.5081	-0.00602
12.5249	-0.00579
12.5418	-0.00568
12.5586	-0.00567
12.5754	-0.00603
12.5922	-0.00638
12.6091	-0.00958
12.6259	-0.00811
12.6427	-0.00592
12.6596	-0.00504
12.6764	-0.00466
12.6933	-0.00462
12.7101	-0.00476
12.7269	-0.00489
12.7438	-0.00515
12.7606	-0.00566
12.7774	-0.00466
12.7943	-0.00461
12.8111	-0.00459
12.8279	-0.00486
12.8448	-0.00512
12.8616	-0.00737
12.8784	-0.00757
12.8953	-0.00556
12.9121	-0.00554
12.9289	-0.00554
12.9458	-0.00569
12.9626	-0.00585
12.9794	-0.00588
12.9963	-0.00591
13.0131	-0.00652
13.0299	-0.00517
13.0468	-0.00486
13.0636	-0.00487
13.0805	-0.00489
13.0973	-0.00492
13.1141	-0.00593
13.131	-0.00494
13.1478	-0.00464
13.1646	-0.00458
13.1815	-0.00458
13.1983	-0.00459
13.2151	-0.0046
13.232	-0.00462
13.2488	-0.00467
13.2656	-0.00548
13.2825	-0.00549
13.2993	-0.00551
13.3161	-0.00552
13.333	-0.00528
13.3498	-0.00525
13.3666	-0.00524
13.3835	-0.00536
13.4003	-0.00549
13.4171	-0.00496
13.434	-0.00471
13.4508	-0.00459
13.4677	-0.00523
13.4845	-0.00588
13.5013	-0.00641
13.5182	-0.00726
13.535	-0.00632
13.5518	-0.00613
13.5686	-0.00614
13.5855	-0.00616
13.6023	-0.00618
13.6192	-0.00687
13.636	-0.00645
13.6528	-0.00638
13.6697	-0.00638
13.6865	-0.00638
13.7033	-0.00623
13.7202	-0.00622
13.737	-0.0062
13.7538	-0.00587
13.7707	-0.00581
13.7875	-0.0058
13.8043	-0.0058
13.8212	-0.00553
13.838	-0.00551
13.8548	-0.00553
13.8717	-0.00556
13.8885	-0.0056
13.9054	-0.00589
13.9222	-0.00674
13.939	-0.00702
13.9558	-0.00655
13.9727	-0.00552
13.9895	-0.0051
14.0063	-0.00504
14.0232	-0.00507
14.04	-0.0051
14.0569	-0.00516
14.0737	-0.00585
14.0905	-0.00655
14.1074	-0.00724
14.1242	-0.00622
14.141	-0.00577
14.1579	-0.00568
14.1747	-0.00559
14.1915	-0.00558
14.2084	-0.0047
14.2252	-0.00451
14.242	-0.00444
14.2589	-0.00445
14.2757	-0.00477
14.2925	-0.00509
14.3094	-0.00467
14.3262	-0.00451
14.343	-0.00454
14.3599	-0.00457
14.3767	-0.00467
14.3935	-0.00445
14.4104	-0.00435
14.4272	-0.00425
14.4441	-0.00382
14.4609	-0.00364
14.4777	-0.00361
14.4946	-0.00359
14.5114	-0.00295
14.5282	-0.00265
14.5451	-0.00251
14.5619	-0.00251
14.5787	-0.00253
14.5956	-0.00255
14.6124	-0.00258
14.6292	-0.00262
14.6461	-0.00276
14.6629	-0.00279
14.6797	-0.00281
14.6966	-0.00286
14.7134	-0.00264
14.7302	-0.00262
14.7471	-0.00265
14.7639	-0.00268
14.7807	-0.00264
14.7976	-0.00264
14.8144	-0.00265
14.8313	-0.00267
14.8481	-0.00284
14.8649	-0.00321
14.8818	-0.00419
14.8986	-0.00457
14.9154	-0.0035
14.9322	-0.00301
14.9491	-0.003
14.9659	-0.003
14.9828	-0.00276
14.9996	-0.00285
15.0164	-0.00294
15.0333	-0.00313
15.0501	-0.00351
15.0669	-0.00356
15.0838	-0.0036
15.1006	-0.004
15.1174	-0.0036
15.1343	-0.00288
15.1511	-0.00285
15.1679	-0.00282
15.1848	-0.00246
15.2016	-0.00233
15.2184	-0.00235
15.2353	-0.00237
15.2521	-0.0031
15.2689	-0.0028
15.2858	-0.00248
15.3026	-0.00241
15.3194	-0.00233
15.3363	-0.00194
15.3531	-0.00184
15.3699	-0.00174
15.3868	-0.00142
15.4036	-0.00143
15.4205	-0.00145
15.4373	-0.00149
15.4541	-0.00169
15.471	-0.00211
15.4878	-0.0024
15.5046	-0.00296
15.5215	-0.00353
15.5383	-0.00366
15.5551	-0.00379
15.572	-0.00501
15.5888	-0.00341
15.6056	-0.00294
15.6225	-0.0028
15.6393	-0.00283
15.6561	-0.00286
15.673	-0.00327
15.6898	-0.00408
15.7066	-0.00387
15.7235	-0.00377
15.7403	-0.00373
15.7571	-0.00369
15.774	-0.00344
15.7908	-0.00314
15.8077	-0.00304
15.8245	-0.00303
15.8413	-0.00305
15.8582	-0.00308
15.875	-0.00321
15.8918	-0.00224
15.9087	-0.0015
15.9255	-0.00108
15.9423	-0.000998399
15.9592	-0.000987996
15.976	-0.000989262
15.9928	-0.000990527
16.0097	-0.000629034
16.0265	-0.000379508
16.0433	-0.000425947
16.0602	-0.000472385
16.077	-0.000590827
16.0938	-0.000830881
16.1107	-0.0011
16.1275	-0.00137
16.1443	-0.00239
16.1612	-0.00165
16.178	-0.00109
16.1948	-0.000870055
16.2117	-0.000982302
16.2285	-0.00109
16.2453	-0.00133
16.2622	-0.0024
16.279	-0.00263
16.2959	-0.00199
16.3127	-0.00195
16.3295	-0.00203
16.3464	-0.0021
16.3632	-0.00226
16.38	-0.00243
16.3969	-0.00261
16.4137	-0.00261
16.4305	-0.00239
16.4474	-0.00182
16.4642	-0.00169
16.481	-0.00163
16.4979	-0.00166
16.5147	-0.0017
16.5315	-0.00266
16.5484	-0.00133
16.5652	-0.000848506
16.582	-0.00078026
16.5989	-0.000778304
16.6157	-0.000837943
16.6325	-0.000897581
16.6494	-0.00148
16.6662	-0.00206
16.6831	-0.00326
16.6999	-0.00412
16.7167	-0.0034
16.7336	-0.00324
16.7504	-0.00317
16.7672	-0.00316
16.7841	-0.00315
16.8009	-0.00163
16.8177	-0.00078778
16.8346	-0.000730345
16.8514	-0.000777199
16.8682	-0.000824053
16.8851	-0.000912488
16.9019	-0.00125
16.9187	-0.00134
16.9356	-0.00143
16.9524	-0.00155
16.9692	-0.00167
16.9861	-0.00193
17.0029	-0.00406
17.0197	-0.00242
17.0366	-0.00198
17.0534	-0.00188
17.0702	-0.00212
17.0871	-0.00236
17.1039	-0.00357
17.1208	-0.00512
17.1376	-0.00449
17.1544	-0.00407
17.1713	-0.00388
17.1881	-0.00369
17.2049	-0.00264
17.2218	-0.00241
17.2386	-0.00231
17.2554	-0.00228
17.2723	-0.00228
17.2891	-0.0023
17.3059	-0.00231
17.3228	-0.00243
17.3396	-0.00309
17.3564	-0.00362
17.3733	-0.00318
17.3901	-0.0032
17.4069	-0.00322
17.4238	-0.00336
17.4406	-0.00365
17.4574	-0.00427
17.4743	-0.00257
17.4911	-0.00245
17.5079	-0.00245
17.5248	-0.00247
17.5416	-0.00249
17.5584	-0.00259
17.5753	-0.00162
17.5921	-0.00163
17.609	-0.00168
17.6258	-0.00173
17.6426	-0.00194
17.6594	-0.00303
17.6763	-0.000679833
17.6931	0.00098786
17.71	0.000898269
17.7268	0.000808678
17.7436	0.000548387
17.7605	-0.000732276
17.7773	-0.000801611
17.7941	-0.000870945
17.811	-0.00108
17.8278	-0.00147
17.8446	-0.00218
17.8615	-0.00252
17.8783	-0.00327
17.8951	-0.00284
17.912	-0.00221
17.9288	-0.00227
17.9456	-0.00233
17.9625	-0.00252
17.9793	-0.00294
17.9961	-0.00279
18.013	-0.00289
18.0298	-0.00299
18.0466	-0.00319
18.0635	-0.00243
18.0803	-0.00209
18.0971	-0.00195
18.114	-0.00191
18.1308	-0.00187
18.1476	-0.00151
18.1645	-0.00151
18.1813	-0.00152
18.1982	-0.00153
18.215	-0.00155
18.2318	-0.00158
18.2487	-0.00163
18.2655	-0.00209
18.2823	-0.00256
18.2992	-0.00254
18.316	-0.00255
18.3328	-0.00255
18.3497	-0.00187
18.3665	-0.000814502
18.3833	-0.00069837
18.4002	-0.000531921
18.417	-1.04697e-05
18.4338	0.000510982
18.4507	0.000527478
18.4675	0.000529401
18.4843	0.000522753
18.5012	0.000498992
18.518	0.000475231
18.5348	-0.000930149
18.5517	-0.00196
18.5685	-0.00243
18.5853	-0.0029
18.6022	-0.00394
18.619	-0.00354
18.6359	-0.00336
18.6527	-0.00334
18.6695	-0.00331
18.6864	-0.00267
18.7032	-0.00251
18.72	-0.00256
18.7369	-0.00262
18.7537	-0.00276
18.7705	-0.00278
18.7874	-0.00279
18.8042	-0.00281
18.821	-0.00133
18.8379	-0.000999285
18.8547	-0.000841621
18.8715	-0.000772558
18.8884	-0.000828791
18.9052	-0.000885024
18.922	-0.00131
18.9389	-0.00108
18.9557	-0.000859089
18.9725	-0.000769675
18.9894	-0.000680261
19.0062	1.74228e-05
19.0231	0.000190689
19.0399	0.000172125
19.0567	0.000153561
19.0736	6.71123e-05
19.0904	-0.000450298
19.1072	-0.00148
19.1241	-0.00148
19.1409	-0.00148
19.1577	-0.00149
19.1746	-0.00137
19.1914	-0.00133
19.2082	-0.0014
19.2251	-0.00147
19.2419	-0.0016
19.2587	-0.00187
19.2756	-0.0019
19.2924	-0.00212
19.3092	-0.00233
19.3261	-0.0027
19.3429	-0.00285
19.3597	-0.003
19.3766	-0.00331
19.3934	-0.00218
19.4103	-0.00194
19.4271	-0.00184
19.4439	-0.00194
19.4608	-0.00204
19.4776	-0.00264
19.4944	-0.00309
19.5113	-0.00354
19.5281	-0.0038
19.5449	-0.00308
19.5618	-0.00275
19.5786	-0.0027
19.5954	-0.00287
19.6123	-0.00303
19.6291	-0.00337
19.6459	-0.00285
19.6628	-0.00274
19.6796	-0.00274
19.6964	-0.00274
19.7133	-0.0028
19.7301	-0.00285
19.7469	-0.00343
19.7638	-0.00388
19.7806	-0.00315
19.7974	-0.0028
19.8143	-0.00267
19.8311	-0.00255
19.8479	-0.00227
19.8648	-0.00223
19.8816	-0.00242
19.8985	-0.00261
19.9153	-0.00344
19.9321	-0.00338
19.9489	-0.00166
19.9658	-0.00143
19.9826	-0.0014
19.9995	-0.00147
20.0163	-0.00154
20.0331	-0.00167
20.05	-0.00281
20.0668	-0.00254
20.0836	-0.00256
20.1005	-0.00258
20.1173	-0.00262
20.1341	-0.00269
20.151	-0.00136
20.1678	-0.000883327
20.1846	-0.00085097
20.2015	-0.000850383
20.2183	-0.000893439
20.2351	-0.000936495
20.252	-0.0011
20.2688	-0.000914575
20.2856	-0.00093285
20.3025	-0.000951126
20.3193	-0.00098711
20.3361	-0.00154
20.353	-0.00234
20.3698	-0.00226
20.3866	-0.00228
20.4035	-0.00229
20.4203	-0.00232
20.4371	-0.00251
20.454	-0.00283
20.4708	-0.00125
20.4877	-0.00103
20.5045	-0.00105
20.5213	-0.00108
20.5382	-0.00113
20.555	-0.00139
20.5718	-0.00157
20.5887	-0.00175
20.6055	-0.00253
20.6223	-0.00225
20.6392	-0.00193
20.656	-0.000955698
20.6728	-0.000279348
20.6897	-0.000279741
20.7065	-0.000289828
20.7233	-0.00030142
20.7402	-0.00054451
20.757	-0.0007876
20.7738	-0.00112
20.7907	-0.00136
20.8075	-0.0016
20.8243	-0.000408414
20.8412	-0.000238516
20.858	-0.000172582
20.8748	-0.00026961
20.8917	-0.000366638
20.9085	-0.000558966
20.9254	-0.00126
20.9422	-0.00146
20.959	-0.00165
20.9759	-0.00218
20.9927	-0.00117
21.0095	-0.0012
21.0264	-0.00122
21.0432	-0.0014
21.06	-0.0018
21.0769	-0.00144
21.0937	-0.000720357
21.1105	-0.000724835
21.1274	-0.000734769
21.1442	-0.000782586
21.161	-0.000830403
21.1779	-0.000761007
21.1947	-0.000326201
21.2115	-0.000438321
21.2284	-0.000550441
21.2452	-0.000981544
21.262	-0.00192
21.2789	-0.00139
21.2957	-0.000513399
21.3126	-0.00025498
21.3294	3.44013e-06
21.3462	0.000194386
21.3631	0.000526191
21.3799	0.00051271
21.3967	0.000499229
21.4136	0.000461987
21.4304	-0.000120204
21.4472	-0.000771056
21.4641	-0.00098829
21.4809	-0.00121
21.4977	-0.00167
21.5146	-0.00111
21.5314	-0.000554337
21.5482	-0.000516323
21.5651	0.000185701
21.5819	0.000366319
21.5987	0.000395066
21.6156	0.000390283
21.6324	0.000381178
21.6492	0.000191883
21.6661	2.58808e-06
21.6829	-0.000405345
21.6998	-0.000399496
21.7166	-0.000407152
21.7334	-0.000414808
21.7503	0.000231204
21.7671	0.00023088
21.7839	0.000230556
21.8008	0.0011
21.8176	0.0019
21.8344	0.00189
21.8513	0.00187
21.8681	0.00184
21.8849	0.00169
21.9018	0.00136
21.9186	0.00067679
21.9354	0.000889314
21.9523	0.000867819
21.9691	0.000846323
21.9859	0.000813684
22.0028	0.000500233
22.0196	0.000461821
22.0364	0.000423408
22.0533	0.000343996
22.0701	-6.84688e-05
22.0869	-0.00102
22.1038	-0.00197
22.1206	-0.00139
22.1374	-0.00104
22.1543	-0.000871673
22.1711	-0.000853324
22.188	-0.000861508
22.2048	-0.00101
22.2216	-0.00115
22.2385	-0.000276187
22.2553	-0.000176314
22.2721	-7.64399e-05
22.289	0.000174602
22.3058	0.000205226
22.3226	0.00023585
22.3395	0.000843324
22.3563	0.000793025
22.3731	0.000742726
22.39	0.000624298
22.4068	0.000105209
22.4236	-0.000493773
22.4405	-0.00121
22.4573	-0.00113
22.4741	-0.0011
22.491	-0.00109
22.5078	-0.00111
22.5246	-0.00113
22.5415	-0.00116
22.5583	-0.00129
22.5751	-0.00134
22.592	-0.0014
22.6088	-0.00132
22.6257	-0.0013
22.6425	-0.0013
22.6593	-0.00159
22.6761	-0.00187
22.693	-0.00151
22.7098	-0.00152
22.7266	-0.00153
22.7435	-0.00154
22.7603	-0.000954724
22.7772	-0.000903291
22.794	-0.000851858
22.8108	-0.00083027
22.8277	-0.000808682
22.8445	-0.000613473
22.8613	-0.00053661
22.8782	-0.00087061
22.895	-0.0012
22.9118	-0.00187
22.9287	-0.000282879
22.9455	3.51385e-05
22.9623	0.000353156
22.9792	0.000842952
22.996	0.00108
23.0128	0.00119
23.0297	0.00116
23.0465	0.00114
23.0633	0.000812507
23.0802	8.54726e-05
23.097	-0.000717204
23.1138	-0.000747191
23.1307	-0.000777178
23.1475	-0.00141
23.1643	-0.00133
23.1812	-0.00134
23.198	-0.00136
23.2149	-0.00138
23.2317	-0.00167
23.2485	-0.00196
23.2654	-0.000922697
23.2822	-0.000920762
23.299	-0.000953098
23.3159	-0.000985434
23.3327	-0.00115
23.3495	-0.00149
23.3664	-0.00163
23.3832	-0.00099413
23.4	-0.000363101
23.4169	-0.000254005
23.4337	-0.000264614
23.4505	-0.000299121
23.4674	-0.000333628
23.4842	0.00155
23.501	0.0016
23.5179	0.00155
23.5347	0.00151
23.5515	0.00142
23.5684	0.00144
23.5852	0.00143
23.602	0.00128
23.6189	0.00112
23.6357	0.00111
23.6526	0.00109
23.6694	0.00108
23.6862	0.00133
23.7031	0.00132
23.7199	0.0013
23.7367	0.00128
23.7536	0.00146
23.7704	0.00163
23.7872	0.00166
23.8041	0.00166
23.8209	0.00163
23.8377	0.00159
23.8546	0.00154
23.8714	0.00144
23.8882	0.00159
23.9051	0.00164
23.9219	0.00157
23.9387	0.00149
23.9556	0.0019
23.9724	0.0021
23.9892	0.0023
24.0061	0.00261
24.0229	0.00276
24.0398	0.00235
24.0566	0.00193
24.0734	0.00104
24.0903	0.000159094
24.1071	0.000554686
24.1239	0.00106
24.1408	0.00157
24.1576	0.00245
24.1744	0.00274
24.1913	0.00304
24.2081	0.00312
24.2249	0.00315
24.2418	0.00314
24.2586	0.00313
24.2754	0.00312
24.2923	0.0031
24.3091	0.00307
24.3259	0.0028
24.3428	0.00226
24.3596	0.00377
24.3764	0.00381
24.3933	0.00374
24.4101	0.00368
24.4269	0.00355
24.4438	0.00286
24.4606	0.00392
24.4775	0.00426
24.4943	0.00432
24.5111	0.00433
24.528	0.00431
24.5448	0.00428
24.5616	0.00423
24.5785	0.00425
24.5953	0.00425
24.6121	0.00424
24.629	0.00422
24.6458	0.0044
24.6626	0.00443
24.6795	0.00443
24.6963	0.00441
24.7131	0.00439
24.73	0.00184
24.7468	0.00352
24.7636	0.00341
24.7805	0.00331
24.7973	0.00299
24.8141	0.00232
24.831	0.00229
24.8478	0.00226
24.8646	0.00154
24.8815	0.00186
24.8983	0.002
24.9152	0.00199
24.932	0.00198
24.9488	0.0027
24.9657	0.00298
24.9825	0.00294
24.9993	0.0029
25.0161	0.00272
25.033	0.00167
25.0498	0.00198
25.0667	0.00206
25.0835	0.00214
25.1003	0.00227
25.1172	0.00283
25.134	0.00294
25.1508	0.00299
25.1677	0.00297
25.1845	0.00294
25.2013	0.00269
25.2182	0.00352
25.235	0.00353
25.2518	0.00354
25.2687	0.00473
25.2855	0.00467
25.3023	0.0046
25.3192	0.00444
25.336	0.00411
25.3529	0.00385
25.3697	0.00325
25.3865	0.00328
25.4033	0.00329
25.4202	0.00323
25.437	0.00318
25.4538	0.00263
25.4707	0.00306
25.4875	0.00371
25.5044	0.00372
25.5212	0.00372
25.538	0.00327
25.5549	0.00282
25.5717	0.00268
25.5885	0.00254
25.6054	0.00219
25.6222	0.0015
25.639	0.00154
25.6559	0.00159
25.6727	0.00185
25.6895	0.00184
25.7064	0.00182
25.7232	0.00178
25.74	0.00162
25.7569	0.000627418
25.7737	0.00176
25.7905	0.00277
25.8074	0.00313
25.8242	0.0032
25.841	0.00322
25.8579	0.00322
25.8747	0.00322
25.8915	0.00356
25.9084	0.00367
25.9252	0.00377
25.942	0.00382
25.9589	0.00378
25.9757	0.00374
25.9926	0.00366
26.0094	0.00309
26.0262	0.00251
26.0431	0.00249
26.0599	0.00247
26.0767	0.00244
26.0936	0.00203
26.1104	0.00221
26.1272	0.00231
26.1441	0.00242
26.1609	0.003
26.1777	0.00298
26.1946	0.00296
26.2114	0.00291
26.2282	0.00283
26.2451	0.0025
26.2619	0.00217
26.2787	0.00153
26.2956	-0.000240602
26.3124	0.00118
26.3292	0.00215
26.3461	0.00255
26.3629	0.00254
26.3798	0.00253
26.3966	0.00252
26.4134	0.00253
26.4303	0.00252
26.4471	0.00251
26.4639	0.00271
26.4808	0.0031
26.4976	0.00319
26.5144	0.00327
26.5313	0.00395
26.5481	0.00386
26.5649	0.00377
26.5818	0.00347
26.5986	0.00285
26.6154	0.00282
26.6323	0.00278
26.6491	0.00188
26.6659	0.00172
26.6828	0.00155
26.6996	0.000569911
26.7164	0.00195
26.7333	0.00236
26.7501	0.00276
26.767	0.00282
26.7838	0.00279
26.8006	0.00275
26.8175	0.00267
26.8343	0.00339
26.8511	0.00458
26.868	0.00523
26.8848	0.00532
26.9016	0.00532
26.9185	0.00519
26.9353	0.00507
26.9521	0.00454
26.969	0.00349
26.9858	0.0034
27.0026	0.00334
27.0195	0.00328
27.0363	0.00305
27.0531	0.00305
27.07	0.00301
27.0868	0.00297
27.1036	0.00283
27.1205	0.0022
27.1373	0.00199
27.1541	0.00236
27.171	0.00253
27.1878	0.00256
27.2047	0.00203
27.2215	0.00149
27.2383	0.00265
27.2552	0.003
27.272	0.00336
27.2888	0.00347
27.3056	0.00352
27.3225	0.00357
27.3393	0.00416
27.3562	0.00413
27.373	0.00409
27.3898	0.00375
27.4067	0.00304
27.4235	0.00235
27.4403	0.00169
27.4572	0.00146
27.474	0.00124
27.4908	0.000152426
27.5077	0.000200661
27.5245	0.000213107
27.5413	0.000225552
27.5582	0.00229
27.575	0.00371
27.5918	0.00373
27.6087	0.00373
27.6255	0.0037
27.6423	0.00367
27.6592	0.00314
27.676	0.00308
27.6928	0.00302
27.7097	0.00291
27.7265	0.00275
27.7433	0.00286
27.7602	0.00286
27.777	0.00285
27.7939	0.00283
27.8107	0.00362
27.8275	0.00368
27.8444	0.00368
27.8612	0.00367
27.878	0.0036
27.8949	0.00352
27.9117	0.00363
27.9285	0.00364
27.9454	0.00363
27.9622	0.00362
27.979	0.00362
27.9959	0.00424
28.0127	0.00453
28.0295	0.00461
28.0464	0.00452
28.0632	0.00443
28.08	0.00544
28.0969	0.00593
28.1137	0.00601
28.1305	0.00567
28.1474	0.00533
28.1642	0.00381
28.181	0.00237
28.1979	0.00349
28.2147	0.00462
28.2315	0.00526
28.2484	0.00582
28.2652	0.00581
28.2821	0.00579
28.2989	0.00577
28.3157	0.00571
28.3326	0.00493
28.3494	0.00451
28.3662	0.00409
28.3831	0.00434
28.3999	0.00518
28.4167	0.00525
28.4336	0.00523
28.4504	0.00521
28.4672	0.00514
28.4841	0.00488
28.5009	0.00462
28.5177	0.00401
28.5346	0.00318
28.5514	0.00419
28.5682	0.00441
28.5851	0.00444
28.6019	0.00443
28.6187	0.00404
28.6356	0.00365
28.6524	0.00258
28.6693	0.00312
28.6861	0.00367
28.7029	0.00453
28.7198	0.00456
28.7366	0.00456
28.7534	0.00451
28.7703	0.00446
28.7871	0.00382
28.8039	0.00386
28.8208	0.00497
28.8376	0.00552
28.8544	0.00574
28.8713	0.00575
28.8881	0.00555
28.9049	0.00535
28.9218	0.00607
28.9386	0.00612
28.9554	0.00618
28.9723	0.00651
28.9891	0.00653
29.0059	0.00655
29.0228	0.00864
29.0396	0.00888
29.0565	0.00876
29.0733	0.00864
29.0901	0.00836
29.107	0.00778
29.1238	0.007
29.1406	0.00783
29.1575	0.00783
29.1743	0.00763
29.1911	0.00743
29.208	0.00704
29.2248	0.00802
29.2416	0.00859
29.2585	0.00865
29.2753	0.00851
29.2921	0.00837
29.309	0.00808
29.3258	0.00619
29.3426	0.0073
29.3595	0.00734
29.3763	0.0073
29.3931	0.00726
29.41	0.007
29.4268	0.00605
29.4436	0.00625
29.4605	0.00689
29.4773	0.00694
29.4942	0.00695
29.511	0.00695
29.5278	0.00695
29.5447	0.00801
29.5615	0.00821
29.5783	0.00824
29.5952	0.00825
29.612	0.00754
29.6288	0.00683
29.6457	0.00692
29.6625	0.00766
29.6793	0.0084
29.6962	0.00898
29.713	0.00923
29.7298	0.00928
29.7467	0.00929
29.7635	0.00899
29.7803	0.00868
29.7972	0.00807
29.814	0.00851
29.8308	0.00894
29.8477	0.00918
29.8645	0.00911
29.8813	0.00904
29.8982	0.00885
29.915	0.00889
29.9318	0.00899
29.9487	0.009
29.9655	0.00901
29.9824	0.0099
29.9992	0.0099
30.016	0.00972
30.0328	0.00954
30.0497	0.00919
30.0665	0.00918
30.0834	0.00916
30.1002	0.00914
30.117	0.00911
30.1339	0.00904
30.1507	0.00889
30.1675	0.00921
30.1844	0.00922
30.2012	0.00915
30.218	0.00908
30.2349	0.00895
30.2517	0.00838
30.2685	0.00885
30.2854	0.00925
30.3022	0.00939
30.319	0.00952
30.3359	0.00975
30.3527	0.00999
30.3695	0.01091
30.3864	0.01126
30.4032	0.0116
30.42	0.01199
30.4369	0.01238
30.4537	0.01253
30.4705	0.01289
30.4874	0.01287
30.5042	0.01285
30.521	0.01281
30.5379	0.01279
30.5547	0.01277
30.5716	0.0127
30.5884	0.01255
30.6052	0.01225
30.6221	0.01136
30.6389	0.01129
30.6557	0.01163
30.6726	0.01179
30.6894	0.01183
30.7062	0.01159
30.7231	0.01134
30.7399	0.01317
30.7567	0.01402
30.7736	0.01441
30.7904	0.01456
30.8072	0.01455
30.8241	0.01455
30.8409	0.01551
30.8577	0.01543
30.8746	0.01535
30.8914	0.01516
30.9082	0.01478
30.9251	0.01402
30.9419	0.01397
30.9587	0.01463
30.9756	0.01489
30.9924	0.01514
31.0093	0.01549
31.0261	0.01561
31.0429	0.01574
31.0598	0.01579
31.0766	0.01584
31.0934	0.01589
31.1103	0.01693
31.1271	0.01731
31.1439	0.01744
31.1608	0.01757
31.1776	0.01793
31.1944	0.01874
31.2113	0.01878
31.2281	0.01908
31.2449	0.01938
31.2618	0.01996
31.2786	0.02021
31.2954	0.0202
31.3123	0.02019
31.3291	0.02059
31.3459	0.02099
31.3628	0.02309
31.3796	0.02358
31.3965	0.02406
31.4133	0.02495
31.4301	0.02531
31.447	0.02532
31.4638	0.0248
31.4806	0.02428
31.4975	0.02325
31.5143	0.02383
31.5311	0.02484
31.548	0.02575
31.5648	0.02609
31.5816	0.02623
31.5985	0.02619
31.6153	0.02614
31.6321	0.02604
31.649	0.02582
31.6658	0.02531
31.6826	0.02597
31.6995	0.02625
31.7163	0.02633
31.7331	0.02627
31.75	0.0262
31.7668	0.02607
31.7837	0.02554
31.8005	0.02665
31.8173	0.02665
31.8342	0.02787
31.851	0.02796
31.8678	0.02804
31.8847	0.029
31.9015	0.02904
31.9183	0.02907
31.9352	0.03032
31.952	0.03198
31.9688	0.03234
31.9857	0.03249
32.0025	0.03251
32.0193	0.03252
32.0362	0.03289
32.053	0.03307
32.0698	0.03304
32.0867	0.03302
32.1035	0.03256
32.1203	0.02999
32.1372	0.03212
32.154	0.03385
32.1708	0.03461
32.1877	0.03479
32.2045	0.03497
32.2213	0.03621
32.2382	0.03662
32.255	0.03702
32.2719	0.03729
32.2887	0.03938
32.3055	0.04029
32.3224	0.04071
32.3392	0.04092
32.356	0.04101
32.3729	0.04105
32.3897	0.04059
32.4065	0.04012
32.4234	0.03916
32.4402	0.03874
32.457	0.04259
32.4739	0.04607
32.4907	0.04656
32.5075	0.04651
32.5244	0.04647
32.5412	0.04638
32.558	0.04724
32.5749	0.05032
32.5917	0.05054
32.6085	0.05057
32.6254	0.0506
32.6422	0.05201
32.659	0.05257
32.6759	0.05312
32.6927	0.05319
32.7096	0.05413
32.7264	0.05622
32.7432	0.05737
32.76	0.05851
32.7769	0.06012
32.7937	0.0621
32.8105	0.06288
32.8274	0.06651
32.8442	0.0669
32.8611	0.0673
32.8779	0.06883
32.8947	0.0693
32.9116	0.06977
32.9284	0.07269
32.9452	0.07458
32.9621	0.07647
32.9789	0.07759
32.9957	0.07866
33.0126	0.07972
33.0294	0.0827
33.0462	0.0834
33.0631	0.0841
33.0799	0.08642
33.0967	0.08773
33.1136	0.08882
33.1304	0.09321
33.1472	0.09518
33.1641	0.09608
33.1809	0.09698
33.1977	0.09971
33.2146	0.10282
33.2314	0.1058
33.2482	0.11036
33.2651	0.11213
33.2819	0.11306
33.2988	0.11608
33.3156	0.11822
33.3324	0.12048
33.3493	0.12281
33.3661	0.12509
33.3829	0.12684
33.3998	0.13086
33.4166	0.13373
33.4334	0.13712
33.4503	0.14231
33.4671	0.14822
33.4839	0.15361
33.5008	0.15767
33.5176	0.16244
33.5344	0.16476
33.5513	0.16695
33.5681	0.1716
33.5849	0.17695
33.6018	0.18452
[truncated: 684 more rows]

## Sheet: S1 FigE
SEC-MALS Data
SFIG1E	INF185HY15A-IBD		Daltons
time (min)	UV (280 nm)	time (min)	(Molar mass peak 1)
0	0.00832	27.9495	147648
0.01683	0.00776	27.9664	137433
0.03367	0.00762	27.9832	121685
0.0505	0.00751	28	117176
0.06734	0.0074	28.0169	117866
0.08417	0.00691	28.0337	114485
0.10101	0.00673	28.0506	110793
0.11784	0.00672	28.0674	107955
0.13468	0.00672	28.0842	110022
0.15151	0.00661	28.1011	115389
0.16835	0.00632	28.1179	118186
0.18518	0.00632	28.1347	114366
0.20201	0.00632	28.1516	112985
0.21885	0.00613	28.1684	112726
0.23568	0.00607	28.1852	114799
0.25252	0.00593	28.2021	115339
0.26935	0.00578	28.2189	112728
0.28619	0.00559	28.2357	110371
0.30302	0.00541	28.2526	111715
0.31986	0.00533	28.2694	113187
0.33669	0.00534	28.2862	111926
0.35353	0.00534	28.3031	108950
0.37036	0.00533	28.3199	114624
0.38719	0.005	28.3367	132478
0.40403	0.00478	28.3536	128053
0.42086	0.00437	28.3704	120813
0.4377	0.00387	28.3872	113636
0.45453	0.00404	28.4041	110172
0.47137	0.00421	28.4209	113768
0.4882	0.00415	28.4377	111285
0.50504	0.00409	28.4546	109586
0.52187	0.00394	28.4714	107621
0.53871	0.00385	28.4883	107110
0.55554	0.00385	28.5051	107233
0.57238	0.00354	28.5219	106632
0.58921	0.00325	28.5388	105922
0.60604	0.0032	28.5556	104537
0.62288	0.00345	28.5724	104467
0.63971	0.00344	28.5892	104207
0.65655	0.00343	28.6061	106122
0.67338	0.00334	28.6229	107706
0.69022	0.0035	28.6398	108317
0.70705	0.00357	28.6566	106128
0.72389	0.00365	28.6734	104444
0.74072	0.00373	28.6903	108603
0.75756	0.00409	28.7071	106824
0.77439	0.00444	28.7239	105464
0.79122	0.00478	28.7408	105127
0.80806	0.00521	28.7576	103385
0.82489	0.0054	28.7744	102170
0.84173	0.0055	28.7913	101825
0.85856	0.00564	28.8081	102768
0.8754	0.00625	28.8249	101569
0.89223	0.00689	28.8418	101053
0.90907	0.00719	28.8586	102109
0.9259	0.00786	28.8754	101853
0.94274	0.00805	28.8923	102700
0.95957	0.00813	28.9091	109371
0.9764	0.00874	28.926	106915
0.99324	0.0091	28.9428	105250
1.01007	0.00921	28.9596	102173
1.02691	0.00948	28.9764	100634
1.04374	0.00956	28.9933	101724
1.06058	0.00966	29.0101	101241
1.07741	0.00965	29.0269	101884
1.09425	0.00963	29.0438	100954
1.11108	0.00954	29.0606	100103
1.12792	0.00932	29.0775	100188
1.14475	0.00908	29.0943	100984
1.16158	0.00862	29.1111	100436
1.17842	0.00803	29.128	99911.9
1.19525	0.00759	29.1448	100854
1.21209	0.00723	29.1616	100403
1.22892	0.0068	29.1785	100403
1.24576	0.0067	29.1953	99694
1.26259	0.00676	29.2121	101675
1.27943	0.00678	29.229	104057
1.29626	0.00678	29.2458	103681
1.3131	0.00679	29.2626	103027
1.32993	0.00658	29.2795	104605
1.34676	0.00603	29.2963	104479
1.3636	0.00564	29.3131	103837
1.38043	0.00562	29.33	104346
1.39727	0.00517	29.3468	103662
1.4141	0.00491	29.3636	102088
1.43094	0.00456	29.3805	101142
1.44777	0.00436	29.3973	99920.3
1.46461	0.00426	29.4141	98899
1.48144	0.00415	29.431	97885.2
1.49828	0.00364	29.4478	97542.8
1.51511	0.00342	29.4646	98342.7
1.53194	0.0033	29.4815	98033
1.54878	0.00367	29.4983	97954.3
1.56561	0.00404	29.5151	98061
1.58245	0.004	29.532	97703.1
1.59928	0.00395	29.5488	97255.6
1.61612	0.00383	29.5657	96728.8
1.63295	0.00346	29.5825	97282.2
1.64979	0.00282	29.5993	97291.5
1.66662	0.0021	29.6162	97000.8
1.68346	0.0014	29.633	96771.5
1.70029	0.000818674	29.6498	97785.1
1.71713	0.000585841	29.6667	97764.8
1.73396	0.000331967	29.6835	97621
1.75079	-0.000238626	29.7003	97340.6
1.76763	-0.000660644	29.7172	98420.7
1.78446	-0.00105	29.734	99977.4
1.8013	-0.00169	29.7508	99743.1
1.81813	-0.00206	29.7677	99406.6
1.83497	-0.00262	29.7845	95642.8
1.8518	-0.00315	29.8013	95938.2
1.86864	-0.00328	29.8182	96597.1
1.88547	-0.00342	29.835	96270.2
1.90231	-0.00415	29.8518	95210.8
1.91914	-0.00461	29.8687	93918.3
1.93597	-0.00489	29.8855	93460.8
1.95281	-0.00494	29.9023	93448.7
1.96964	-0.00498	29.9192	93385
1.98648	-0.00502	29.936	93614.6
2.00331	-0.00556	29.9529	94041.4
2.02015	-0.00644	29.9697	93969.9
2.03698	-0.00704	29.9865	93590.1
2.05382	-0.00738	30.0034	93427.7
2.07065	-0.0076	30.0202	95104.3
2.08749	-0.00769	30.037	95924
2.10432	-0.00831	30.0539	96277
2.12115	-0.00923	30.0707	96187.5
2.13799	-0.00993	30.0875	94998.9
2.15482	-0.01084	30.1044	93143.6
2.17166	-0.01177	30.1212	91274.3
2.18849	-0.01243	30.138	91428.8
2.20533	-0.01265	30.1549	91131.4
2.22216	-0.01342	30.1717	91934.4
2.239	-0.0148	30.1885	92221.1
2.25583	-0.01559	30.2054	93246.3
2.27267	-0.01622	30.2222	94935.6
2.2895	-0.01673	30.239	94859.1
2.30633	-0.01742	30.2559	94791.1
2.32317	-0.01863	30.2727	93276.6
2.34	-0.01946	30.2895	93065.4
2.35684	-0.01991	30.3064	93525.3
2.37367	-0.0209	30.3232	93340.2
2.39051	-0.02208	30.3401	92543
2.40734	-0.02258	30.3569	91403.7
2.42418	-0.02301	30.3737	90426.8
2.44101	-0.02344	30.3906	88306
2.45785	-0.02446	30.4074	87687.2
2.47468	-0.02496	30.4242	88270.9
2.49151	-0.02527	30.4411	87295.5
2.50835	-0.02551	30.4579	86942.3
2.52518	-0.02612	30.4747	87869.7
2.54202	-0.02682	30.4916	88552.1
2.55885	-0.02718	30.5084	89162.1
2.57569	-0.02782	30.5252	88714
2.59252	-0.02843	30.5421	87580.8
2.60936	-0.029	30.5589	86821.5
2.62619	-0.02992	30.5757	85994.8
2.64303	-0.03073	30.5926	85164.5
2.65986	-0.03144	30.6094	84816
2.67669	-0.03166	30.6262	85810.8
2.69353	-0.03231	30.6431	86337.5
2.71036	-0.03303	30.6599	87123.2
2.7272	-0.03313	30.6767	87338
2.74403	-0.03354	30.6936	87441
2.76087	-0.03407	30.7104	87474.2
2.7777	-0.03436	30.7272	87440.4
2.79454	-0.03488	30.7441	88253.1
2.81137	-0.03512	30.7609	87860.7
2.82821	-0.03536	30.7778	86636.2
2.84504	-0.03587	30.7946	83693.3
2.86188	-0.03599	30.8114	83365.4
2.87871	-0.03623	30.8283	84133.2
2.89554	-0.03656	30.8451	84391.3
2.91238	-0.03664	30.8619	84333.5
2.92921	-0.03709	30.8788	83515.6
2.94605	-0.03732	30.8956	84116.2
2.96288	-0.03737	30.9124	85024.3
2.97972	-0.03743	30.9293	86848.9
2.99655	-0.03767	30.9461	88492.1
3.01339	-0.03768	30.9629	86184.1
3.03022	-0.03768	30.9798	83801
3.04706	-0.03817	30.9966	81742.8
3.06389	-0.03811	31.0134	84318.4
3.08072	-0.03809	31.0303	84725.2
3.09756	-0.03809	31.0471	85125.5
3.11439	-0.03809	31.0639	84198.9
3.13123	-0.03789	31.0808	82921.8
3.14806	-0.03779	31.0976	84100
3.1649	-0.03752	31.1144	85046.2
3.18173	-0.03734	31.1313	86328.9
3.19857	-0.03718	31.1481	86869.6
3.2154	-0.03702	31.1649	85929.8
3.23224	-0.03677	31.1818	83225.4
3.24907	-0.03645	31.1986	82990.5
3.2659	-0.03636	31.2155	79672.7
3.28274	-0.03608	31.2323	77495.3
3.29957	-0.03556	31.2491	76857.3
3.31641	-0.03549	31.266	77569.8
3.33324	-0.03543	31.2828	81308.2
3.35008	-0.03508	31.2996	83332.8
3.36691	-0.03476	31.3164	84126.4
3.38375	-0.03405	31.3333	82150.9
3.40058	-0.033	31.3501	79685.4
3.41742	-0.03238	31.367	80147.6
3.43425	-0.0322	31.3838	80029.1
3.45108	-0.03186	31.4006	84613.8
3.46792	-0.031	31.4175	87700.7
3.48475	-0.03004	31.4343	86358.7
3.50159	-0.02929	31.4511	84508.7
3.51842	-0.02864	31.468	79827.2
3.53526	-0.02832	31.4848	77662.2
3.55209	-0.02791	31.5016	76883
3.56893	-0.0272	31.5185	77411
3.58576	-0.02641	31.5353	77726.7
3.6026	-0.02542	31.5521	77885.2
3.61943	-0.02485	31.569	76428.7
3.63626	-0.02437	31.5858	77090
3.6531	-0.02345	31.6026	76446.9
3.66993	-0.02282	31.6195	75939.2
3.68677	-0.02211	31.6363	79570.7
3.7036	-0.02111	31.6531	83623.1
3.72044	-0.02037	31.67	84416
3.73727	-0.01928	31.6868	85321.1
3.75411	-0.0181	31.7036	87833.3
3.77094	-0.01734	31.7205	85657.7
3.78778	-0.01672	31.7373	80277.5
3.80461	-0.01603	31.7541	73667.1
3.82144	-0.01497	31.771	73820.7
3.83828	-0.01366	31.7878	74377.9
3.85511	-0.01255	31.8046	71494.3
3.87195	-0.01141	31.8215	69331.1
3.88878	-0.01026	31.8383	69999
3.90562	-0.0091	31.8552	72604.8
3.92245	-0.00819	31.872	74211.7
3.93929	-0.00746	31.8888	75214.9
3.95612	-0.00681	31.9057	75022.8
3.97296	-0.00596	31.9225	74615.7
3.98979	-0.0052	31.9393	70931.9
4.00663	-0.00444	31.9562	71042.4
4.02346	-0.00335	31.973	71696.7
4.04029	-0.00216	31.9898	72059.3
4.05713	-0.00112	32.0067	71351
4.07396	1.38952e-05	32.0235	74088.9
4.0908	0.00107	32.0403	77500.6
4.10763	0.00147	32.0572	78404.2
4.12447	0.00236	32.074	78722.8
4.1413	0.00346	32.0908	77528.1
4.15814	0.0043	32.1077	75115
4.17497	0.00506	32.1245	73750.4
4.19181	0.00601	32.1414	72360.8
4.20864	0.00665	32.1582	71134.8
4.22547	0.00748	32.175	75700.1
4.24231	0.00858	32.1919	77246.9
4.25914	0.00956	32.2087	77082.8
4.27598	0.01065	32.2255	76769.9
4.29281	0.01148	32.2424	80141.4
4.30965	0.01225	32.2592	80777.2
4.32648	0.01272	32.276	81562.6
4.34332	0.01367	32.2929	81688.7
4.36015	0.01496	32.3097	71950.5
4.37699	0.01597	32.3265	76423.4
4.39382	0.01715	32.3434	78025.4
4.41065	0.01815	32.3602	77459.8
4.42749	0.01918	32.377	75431.6
4.44432	0.01986	32.3939	75683.9
4.46116	0.0202	32.4107	76099.8
4.47799	0.02106	32.4275	75826.8
4.49483	0.02183	32.4444	70367.4
4.51166	0.0228	32.4612	70302.9
4.5285	0.02376	32.478	71094.4
4.54533	0.02436	32.4949	69998.2
4.56217	0.02488	32.5117	73124.6
4.579	0.02535	32.5285	74017.8
4.59583	0.02619	32.5454	73830.4
4.61267	0.02694	32.5622	73109.6
4.6295	0.02727	32.579	71630.4
4.64634	0.02785	32.5959	71998.9
4.66317	0.02878	32.6127	62394
4.68001	0.02923	32.6296	65102.8
4.69684	0.02986	32.6464	66896.8
4.71368	0.031	32.6632	68105.5
4.73051	0.03161	32.6801	69358.3
4.74735	0.032	32.6969	69411.2
4.76418	0.03276	32.7137	68633.6
4.78101	0.0336	32.7306	75572.8
4.79785	0.03417	32.7474	75427.7
4.81468	0.03465	32.7642	74268.9
4.83152	0.03529	32.7811	66700.2
4.84835	0.03617	32.7979	62212.5
4.86519	0.03707	32.8147	61717.6
4.88202	0.03767	32.8316	63428.2
4.89886	0.03792	32.8484	64347.6
4.91569	0.03813	32.8652	64840.8
4.93253	0.03875	32.8821	63979.9
4.94936	0.03945
4.96619	0.03988
4.98303	0.04024
4.99986	0.04064
5.0167	0.0411
5.03353	0.04125
5.05037	0.0416
5.0672	0.04197
5.08404	0.04257
5.10087	0.04328
5.11771	0.04403
5.13454	0.04454
5.15138	0.0446
5.16821	0.04518
5.18504	0.0457
5.20188	0.04589
5.21871	0.04633
5.23555	0.04685
5.25238	0.04707
5.26922	0.04727
5.28605	0.04822
5.30289	0.0489
5.31972	0.04915
5.33656	0.04975
5.35339	0.05023
5.37022	0.05097
5.38706	0.05145
5.40389	0.05196
5.42073	0.05267
5.43756	0.05342
5.4544	0.05389
5.47123	0.05408
5.48807	0.05466
5.5049	0.05537
5.52174	0.056
5.53857	0.0567
5.5554	0.05716
5.57224	0.05766
5.58907	0.05845
5.60591	0.05917
5.62274	0.0599
5.63958	0.06
5.65641	0.06006
5.67325	0.06065
5.69008	0.06141
5.70692	0.06216
5.72375	0.06234
5.74058	0.06237
5.75742	0.06291
5.77425	0.06366
5.79109	0.06431
5.80792	0.06449
5.82476	0.06487
5.84159	0.06571
5.85843	0.06602
5.87526	0.06653
5.8921	0.06734
5.90893	0.06779
5.92576	0.06872
5.9426	0.06959
5.95943	0.07031
5.97627	0.07101
5.9931	0.07149
6.00994	0.07234
6.02677	0.07282
6.04361	0.07321
6.06044	0.07383
6.07728	0.07446
6.09411	0.07524
6.11094	0.07571
6.12778	0.07627
6.14461	0.07724
6.16145	0.07776
6.17828	0.07793
6.19512	0.07841
6.21195	0.07887
6.22879	0.07939
6.24562	0.07996
6.26246	0.08019
6.27929	0.08078
6.29613	0.08186
6.31296	0.0826
6.32979	0.08307
6.34663	0.08375
6.36346	0.08465
6.3803	0.0854
6.39713	0.08615
6.41397	0.08701
6.4308	0.08796
6.44764	0.08881
6.46447	0.08894
6.48131	0.08909
6.49814	0.08996
6.51497	0.09055
6.53181	0.09136
6.54864	0.09275
6.56548	0.09367
6.58231	0.09424
6.59915	0.09488
6.61598	0.09565
6.63282	0.09673
6.64965	0.09778
6.66649	0.09846
6.68332	0.09938
6.70015	0.10034
6.71699	0.10103
6.73382	0.10176
6.75066	0.10267
6.76749	0.10349
6.78433	0.10469
6.80116	0.10632
6.818	0.10729
6.83483	0.108
6.85167	0.10922
6.8685	0.11002
6.88533	0.11105
6.90217	0.11269
6.919	0.11412
6.93584	0.11552
6.95267	0.11676
6.96951	0.11782
6.98634	0.11915
7.00318	0.12055
7.02001	0.12203
7.03685	0.12392
7.05368	0.12531
7.07051	0.12643
7.08735	0.12811
7.10418	0.12988
7.12102	0.13137
7.13785	0.13292
7.15469	0.13477
7.17152	0.13687
7.18836	0.13912
7.20519	0.14124
7.22203	0.14342
7.23886	0.14566
7.25569	0.14797
7.27253	0.15025
7.28936	0.15267
7.3062	0.15517
7.32303	0.15758
7.33987	0.16016
7.3567	0.16308
7.37354	0.1662
7.39037	0.16918
7.40721	0.17202
7.42404	0.17471
7.44088	0.17742
7.45771	0.18056
7.47454	0.18409
7.49138	0.18795
7.50821	0.19178
7.52505	0.19514
7.54188	0.19853
7.55872	0.20225
7.57555	0.20621
7.59239	0.20973
7.60922	0.21339
7.62606	0.21733
7.64289	0.22089
7.65972	0.2246
7.67656	0.22894
7.69339	0.23359
7.71023	0.23766
7.72706	0.24172
7.7439	0.24635
7.76073	0.25054
7.77757	0.25497
7.7944	0.25987
7.81124	0.26428
7.82807	0.26884
7.8449	0.27346
7.86174	0.27776
7.87857	0.28253
7.89541	0.28792
7.91224	0.29373
7.92908	0.29909
7.94591	0.30402
7.96275	0.30868
7.97958	0.31317
7.99642	0.31786
8.01325	0.32258
8.03008	0.32751
8.04692	0.33243
8.06375	0.33704
8.08059	0.3412
8.09742	0.34553
8.11426	0.34998
8.13109	0.35419
8.14793	0.35837
8.16476	0.3626
8.1816	0.36671
8.19843	0.3709
8.21526	0.37517
8.2321	0.37886
8.24893	0.38263
8.26577	0.3867
8.2826	0.39083
8.29944	0.39483
8.31627	0.39859
8.33311	0.4023
8.34994	0.40587
8.36678	0.40953
8.38361	0.41335
8.40044	0.417
8.41728	0.42036
8.43411	0.4236
8.45095	0.42706
8.46778	0.43034
8.48462	0.43337
8.50145	0.43634
8.51829	0.43944
8.53512	0.44208
8.55196	0.44441
8.56879	0.44735
8.58563	0.44973
8.60246	0.45178
8.61929	0.4537
8.63613	0.45574
8.65296	0.45809
8.6698	0.46015
8.68663	0.46181
8.70347	0.46311
8.7203	0.4645
8.73714	0.46592
8.75397	0.46705
8.77081	0.46841
8.78764	0.46983
8.80447	0.47075
8.82131	0.47161
8.83814	0.47233
8.85498	0.47224
8.87181	0.47216
8.88865	0.47181
8.90548	0.47179
8.92232	0.47178
8.93915	0.47152
8.95599	0.47129
8.97282	0.47127
8.98965	0.47119
9.00649	0.47066
9.02332	0.47004
9.04016	0.46939
9.05699	0.46867
9.07383	0.46759
9.09066	0.46636
9.1075	0.46544
9.12433	0.46445
9.14117	0.46322
9.158	0.46227
9.17483	0.46081
9.19167	0.45933
9.2085	0.45748
9.22534	0.45501
9.24217	0.45301
9.25901	0.45114
9.27584	0.4488
9.29268	0.44638
9.30951	0.44403
9.32635	0.44164
9.34318	0.43976
9.36001	0.43764
9.37685	0.43474
9.39368	0.43176
9.41052	0.42909
9.42735	0.42606
9.44419	0.42328
9.46102	0.42065
9.47786	0.41763
9.49469	0.41424
9.51153	0.41125
9.52836	0.40874
9.54519	0.4054
9.56203	0.40147
9.57886	0.3982
9.5957	0.3952
9.61253	0.39172
9.62937	0.38824
9.6462	0.3846
9.66304	0.38108
9.67987	0.3771
9.69671	0.37317
9.71354	0.36955
9.73038	0.36559
9.74721	0.36127
9.76404	0.35693
9.78088	0.35272
9.79771	0.34824
9.81455	0.34418
9.83138	0.34017
9.84822	0.33582
9.86505	0.33184
9.88189	0.32823
9.89872	0.32439
9.91556	0.32066
9.93239	0.31726
9.94922	0.31314
9.96606	0.3088
9.98289	0.3047
9.99973	0.30086
10.0166	0.29666
10.0334	0.29212
10.0502	0.28818
10.0671	0.28373
10.0839	0.27933
10.1007	0.27525
10.1176	0.27107
10.1344	0.2672
10.1512	0.26331
10.1681	0.25942
10.1849	0.25574
10.2017	0.25156
10.2186	0.24705
10.2354	0.24296
10.2523	0.2391
10.2691	0.23494
10.2859	0.23022
10.3027	0.22535
10.3196	0.22133
10.3364	0.21735
10.3532	0.21381
10.3701	0.21051
10.3869	0.20665
10.4038	0.20278
10.4206	0.19839
10.4374	0.19471
10.4543	0.19121
10.4711	0.18676
10.4879	0.18269
10.5048	0.1793
10.5216	0.17618
10.5384	0.17282
10.5553	0.16889
10.5721	0.16519
10.5889	0.16211
10.6058	0.15864
10.6226	0.15469
10.6394	0.15092
10.6563	0.14761
10.6731	0.14422
10.6899	0.14053
10.7068	0.13762
10.7236	0.13506
10.7404	0.13166
10.7573	0.12797
10.7741	0.12472
10.791	0.12195
10.8078	0.11926
10.8246	0.11641
10.8415	0.11334
10.8583	0.11049
10.8751	0.1077
10.892	0.10467
10.9088	0.10198
10.9256	0.09915
10.9425	0.09668
10.9593	0.09418
10.9761	0.09132
10.993	0.08867
11.0098	0.086
11.0266	0.08353
11.0435	0.08145
11.0603	0.07915
11.0771	0.07684
11.094	0.07487
11.1108	0.07283
11.1276	0.07104
11.1445	0.06928
11.1613	0.06723
11.1782	0.06539
11.195	0.06379
11.2118	0.0618
11.2287	0.05973
11.2455	0.0582
11.2623	0.05657
11.2791	0.0546
11.296	0.05311
11.3128	0.05155
11.3297	0.04952
11.3465	0.04794
11.3633	0.04677
11.3802	0.04555
11.397	0.04429
11.4138	0.0428
11.4307	0.04116
11.4475	0.03967
11.4643	0.03893
11.4812	0.03808
11.498	0.03651
11.5148	0.0351
11.5317	0.03366
11.5485	0.03256
11.5653	0.03193
11.5822	0.03137
11.599	0.03064
11.6159	0.02997
11.6327	0.0293
11.6495	0.02867
11.6663	0.02763
11.6832	0.02657
11.7	0.02603
11.7169	0.02521
11.7337	0.02451
11.7505	0.02416
11.7674	0.02371
11.7842	0.02289
11.801	0.02183
11.8179	0.02125
11.8347	0.02091
11.8515	0.02065
11.8684	0.02003
11.8852	0.01916
11.902	0.01866
11.9189	0.01822
11.9357	0.01794
11.9525	0.01754
11.9694	0.01714
11.9862	0.01664
12.003	0.01598
12.0199	0.01567
12.0367	0.01559
12.0535	0.01557
12.0704	0.01497
12.0872	0.01424
12.1041	0.01395
12.1209	0.01368
12.1377	0.01366
12.1546	0.01364
12.1714	0.01293
12.1882	0.01256
12.2051	0.01215
12.2219	0.0116
12.2387	0.01157
12.2556	0.01143
12.2724	0.01129
12.2892	0.01095
12.3061	0.0103
12.3229	0.01016
12.3397	0.01002
12.3566	0.00986
12.3734	0.00979
12.3902	0.00958
12.4071	0.00929
12.4239	0.0087
12.4407	0.00829
12.4576	0.00828
12.4744	0.00827
12.4912	0.00814
12.5081	0.00811
12.5249	0.00792
12.5418	0.00766
12.5586	0.00761
12.5754	0.00752
12.5922	0.00744
12.6091	0.00739
12.6259	0.0073
12.6427	0.00721
12.6596	0.00709
12.6764	0.0072
12.6933	0.00725
12.7101	0.00724
12.7269	0.00723
12.7438	0.00723
12.7606	0.00676
12.7774	0.00646
12.7943	0.00645
12.8111	0.00644
12.8279	0.00638
12.8448	0.00569
12.8616	0.00523
12.8784	0.00495
12.8953	0.00496
12.9121	0.00504
12.9289	0.00508
12.9458	0.00497
12.9626	0.00486
12.9794	0.00454
12.9963	0.00472
13.0131	0.0048
13.0299	0.00485
13.0468	0.00486
13.0636	0.00484
13.0805	0.00483
13.0973	0.00468
13.1141	0.00465
13.131	0.00461
13.1478	0.00457
13.1646	0.00469
13.1815	0.00464
13.1983	0.00458
13.2151	0.00443
13.232	0.00432
13.2488	0.00419
13.2656	0.00409
13.2825	0.00423
13.2993	0.0042
13.3161	0.00417
13.333	0.00411
13.3498	0.00421
13.3666	0.00441
13.3835	0.0045
13.4003	0.00437
13.4171	0.00424
13.434	0.00356
13.4508	0.00212
13.4677	0.000917975
13.4845	0.000766309
13.5013	0.0007201
13.5182	0.000727997
13.535	0.000733479
13.5518	0.000729048
13.5686	0.000724617
13.5855	0.000710273
13.6023	0.000610082
13.6192	0.000595769
13.636	0.000581456
13.6528	-1.90341e-05
13.6697	-0.000280768
13.6865	-0.000159961
13.7033	0.000175355
13.7202	0.00017904
13.737	0.000182726
13.7538	8.70384e-05
13.7707	9.30815e-05
13.7875	0.000339027
13.8043	0.000445638
13.8212	0.000419879
13.838	0.00039412
13.8548	0.000391389
13.8717	0.000388658
13.8885	4.69536e-05
13.9054	0.000168683
13.9222	0.00018758
13.939	0.000161498
13.9558	0.000135416
13.9727	-4.21554e-05
13.9895	-0.000110562
14.0063	-7.85131e-05
14.0232	-2.13369e-05
14.04	-2.10949e-05
14.0569	-2.08529e-05
14.0737	-3.35521e-05
14.0905	-0.000301658
14.1074	-0.000562308
14.1242	-9.58422e-05
14.141	-0.000118314
14.1579	-0.000140787
14.1747	-0.000209168
14.1915	-0.000209014
14.2084	-0.000127698
14.2252	5.60327e-05
14.242	0.000210447
14.2589	0.000249785
14.2757	7.44234e-05
14.2925	-0.000100938
14.3094	-0.000426945
14.3262	-0.000524453
14.343	-0.000766687
14.3599	-0.000975183
14.3767	-0.00106
14.3935	-0.00129
14.4104	-0.00129
14.4272	-0.00118
14.4441	-0.00107
14.4609	-0.000992504
14.4777	-0.000493045
14.4946	-0.000481262
14.5114	-0.000389359
14.5282	-0.000381343
14.5451	-0.000110001
14.5619	9.9842e-05
14.5787	7.73421e-05
14.5956	5.48423e-05
14.6124	-4.83145e-05
14.6292	-0.000125457
14.6461	2.20043e-06
14.6629	1.59018e-05
14.6797	2.96031e-05
14.6966	7.99576e-05
14.7134	7.18594e-05
14.7302	6.37613e-05
14.7471	-0.000306981
14.7639	-0.000613825
14.7807	-0.000608348
14.7976	-0.000602872
14.8144	-0.000370962
14.8313	-0.000335271
14.8481	-0.000356692
14.8649	-0.000378113
14.8818	-0.000642617
14.8986	-0.000772838
14.9154	-0.00067124
14.9322	-0.000546472
14.9491	-0.000464178
14.9659	-0.00031908
14.9828	-8.3112e-05
14.9996	0.0003822
15.0164	0.00038585
15.0333	0.000389501
15.0501	0.000307642
15.0669	0.000232417
15.0838	0.000346536
15.1006	0.000399586
15.1174	0.000369445
15.1343	0.000339303
15.1511	0.00017916
15.1679	0.000136872
15.1848	9.45828e-05
15.2016	0.000401928
15.2184	0.000446514
15.2353	0.0004911
15.2521	0.000485228
15.269	0.000479355
15.2858	0.000301341
15.3026	0.000184534
15.3194	9.19633e-05
15.3363	0.000523882
15.3531	0.00057634
15.3699	0.000603512
15.3868	0.000630683
15.4036	0.000860768
15.4205	0.000992236
15.4373	0.00101
15.4541	0.000929356
15.471	0.000850355
15.4878	0.000676233
15.5046	0.000415512
15.5215	0.000605421
15.5383	0.000586518
15.5551	0.000567614
15.572	0.00043447
15.5888	0.000559724
15.6056	0.000587665
15.6225	0.000615607
15.6393	0.000597164
15.6561	0.000578722
15.673	0.000463449
15.6898	0.000408614
15.7066	0.000448342
15.7235	0.000602564
15.7403	0.000674481
15.7571	0.000655934
15.774	0.000637387
15.7908	0.000562209
15.8077	0.000487031
15.8245	0.000492037
15.8413	0.000478683
15.8582	0.000465329
15.875	0.000475864
15.8918	0.000464046
15.9087	0.000452228
15.9255	0.000323086
15.9423	0.000320301
15.9592	9.35418e-05
15.976	-0.000205724
15.9928	-0.000105179
16.0097	0.000432013
16.0265	0.000697838
16.0433	0.000726023
16.0602	0.000695986
16.077	0.000665948
16.0938	0.00058255
16.1107	0.000429123
16.1275	0.000266133
16.1443	0.000312625
16.1612	0.000431134
16.178	0.000395104
16.1948	0.000359075
16.2117	0.000168507
16.2285	-0.000206138
16.2453	-5.24364e-05
16.2622	-1.61727e-05
16.279	-4.12983e-05
16.2959	-6.64239e-05
16.3127	-8.943e-05
16.3295	-0.000198933
16.3464	-0.000308435
16.3632	-0.000489668
16.38	-0.000242451
16.3969	-0.000134548
16.4137	-0.000112837
16.4305	-9.11252e-05
16.4474	0.00025475
16.4642	0.000594942
16.481	0.000856895
16.4979	0.00092806
16.5147	0.000999226
16.5315	0.00106
16.5484	0.00109
16.5652	0.000972655
16.582	0.000859786
16.5989	0.000613591
16.6157	0.000419792
16.6325	0.000478845
16.6494	0.000537898
16.6662	0.000762101
16.6831	0.000825793
16.6999	0.000859418
16.7167	0.000866896
16.7336	0.000861301
16.7504	0.000855705
16.7672	0.000856776
16.7841	0.000604887
16.8009	0.000554988
16.8177	0.00092897
16.8346	0.000860793
16.8514	0.000792617
16.8682	0.000552796
16.8851	0.00032102
16.9019	0.000388734
16.9187	0.000609119
16.9356	0.000581637
16.9524	0.000554155
16.9692	0.000493705
16.9861	0.000291027
17.0029	0.000143488
17.0197	8.05746e-05
17.0366	1.76616e-05
17.0534	-0.000146867
17.0702	-0.000286624
17.0871	-0.00021603
17.1039	-0.000102859
17.1208	9.62753e-05
17.1376	0.000150567
17.1544	0.000380613
17.1713	0.00055922
17.1881	0.000629028
17.2049	0.000427365
17.2218	0.000225702
17.2386	-0.000127308
17.2554	0.000300244
17.2723	0.000504943
17.2891	0.000709642
17.3059	0.000752058
17.3228	0.00102
17.3396	0.00101
17.3564	0.000995972
17.3733	0.000922762
17.3901	0.000976032
17.4069	0.000980771
17.4238	0.000973791
17.4406	0.000966811
17.4574	0.00062407
17.4743	0.000333423
17.4911	-0.000119114
17.5079	0.000267537
17.5248	0.000558244
17.5416	0.000703746
17.5585	0.000849248
17.5753	0.000846514
17.5921	0.000843779
17.609	0.00080918
17.6258	0.000579454
17.6426	0.000585443
17.6594	0.000725405
17.6763	0.000740641
17.6931	0.000680248
17.71	0.000619855
17.7268	0.000523516
17.7436	0.000637821
17.7605	0.000658221
17.7773	0.000625508
17.7941	0.000592796
17.811	0.000495346
17.8278	0.000333241
17.8446	-2.5913e-05
17.8615	-0.000299109
17.8783	-8.44676e-05
17.8951	0.000403467
17.912	0.000593929
17.9288	0.000673805
17.9456	0.000753681
17.9625	0.000978985
17.9793	0.00104
17.9961	0.00107
18.013	0.00103
18.0298	0.000995932
18.0466	0.000804856
18.0635	0.000831461
18.0803	0.000840624
18.0971	0.000849788
18.114	0.00108
18.1308	0.00116
18.1476	0.00112
18.1645	0.00108
18.1813	0.00125
18.1982	0.00135
18.215	0.00143
18.2318	0.00142
18.2487	0.00142
18.2655	0.0014
18.2823	0.00136
18.2992	0.00132
18.316	0.0012
18.3328	0.00114
18.3497	0.00105
18.3665	0.000966414
18.3833	0.000992676
18.4002	0.00107
18.417	0.00117
18.4338	0.00125
18.4507	0.0012
18.4675	0.00115
18.4843	0.000903036
18.5012	0.000473278
18.518	0.000523634
18.5348	0.000538038
18.5517	0.000546048
18.5685	0.000554058
18.5853	0.000713644
18.6022	0.000683264
18.619	0.000652884
18.6359	0.000513326
18.6527	0.000891114
18.6695	0.001
18.6864	0.00106
18.7032	0.000912026
18.72	0.000767155
18.7369	0.000463995
18.7537	0.00086011
18.7705	0.00106
18.7874	0.000969851
18.8042	0.000884282
18.821	0.000697551
18.8379	0.000616591
18.8547	0.000589802
18.8715	0.00059225
18.8884	0.000594698
18.9052	0.00022816
18.922	0.000257144
18.9389	0.000218448
18.9557	0.000179752
18.9725	6.16076e-05
18.9894	0.00026071
19.0062	0.000269814
19.0231	0.000218678
19.0399	0.000167542
19.0567	0.00014207
19.0736	0.000116597
19.0904	-2.82372e-05
19.1072	-0.000499322
19.1241	-0.00065645
19.1409	-0.000316484
19.1577	7.97128e-05
19.1746	0.000152859
19.1914	0.000145586
19.2082	0.000138314
19.2251	0.000116241
19.2419	0.000477665
19.2587	0.000527111
19.2756	0.000576558
19.2924	0.000797896
19.3092	0.000884008
19.3261	0.000892883
19.3429	0.000833306
19.3597	0.000773729
19.3766	0.000632681
19.3934	8.61895e-05
19.4103	-8.1829e-05
19.4271	1.48814e-05
19.4439	4.98316e-05
19.4608	9.72072e-05
19.4776	0.000113857
19.4944	0.000116015
19.5113	0.000118174
19.5281	0.00010584
19.5449	0.00048474
19.5618	0.00105
19.5786	0.00112
19.5954	0.0012
19.6123	0.0012
19.6291	0.0012
19.6459	0.00115
19.6628	0.00122
19.6796	0.00128
19.6964	0.0013
19.7133	0.00122
19.7301	0.00114
19.7469	0.000943417
19.7638	0.000925189
19.7806	0.000906961
19.7974	0.000721814
19.8143	0.000856123
19.8311	0.000758185
19.848	0.000660248
19.8648	0.000396075
19.8816	0.000171087
19.8985	0.000153836
19.9153	0.000184911
19.9321	0.000310652
19.9489	0.000407418
19.9658	0.000432704
19.9826	0.000429956
19.9995	0.000427209
20.0163	0.000396429
20.0331	0.000279787
20.05	0.000309873
20.0668	0.000429569
20.0836	0.000398526
20.1005	0.000367483
20.1173	-0.000180064
20.1341	-0.000237914
20.151	-9.47844e-05
20.1678	-4.29296e-05
20.1846	-2.39705e-05
20.2015	-2.14594e-05
20.2183	-1.89482e-05
20.2351	-0.000523858
20.252	-0.000698325
20.2688	-0.000424087
20.2856	-0.000415037
20.3025	-0.000468469
20.3193	-0.0005219
20.3361	-0.000756497
20.353	-0.000765035
20.3698	-0.000773573
20.3866	-0.000836195
20.4035	-0.000682452
20.4203	-0.000637845
20.4371	-0.00056417
20.454	-0.000153485
20.4708	-0.000229286
20.4877	-0.000305088
20.5045	-0.000511256
20.5213	-0.000603981
20.5382	-0.000599984
20.555	-0.000410516
20.5718	-0.000348993
20.5887	-0.000327334
20.6055	-0.000305676
20.6223	-0.000161593
20.6392	-9.86499e-05
20.656	-0.000100449
20.6728	-0.000102247
20.6897	-0.000348307
20.7065	-0.000335459
20.7233	-4.93586e-05
20.7402	3.8167e-05
20.757	4.56058e-05
20.7738	4.86112e-05
20.7907	5.16167e-05
20.8075	-0.000250518
20.8243	6.25628e-05
20.8412	0.00016078
20.858	0.000199561
20.8748	0.000208624
20.8917	2.54514e-05
20.9085	-0.000157721
20.9254	-0.000161795
20.9422	-0.000165868
20.959	-0.000229645
20.9759	-0.000104933
20.9927	-6.37065e-05
21.0095	-2.24801e-05
21.0264	-4.00421e-06
21.0432	0.000237625
21.06	0.000210265
21.0769	0.000182904
21.0937	6.7167e-05
21.1105	-2.1858e-06
21.1274	-4.64787e-05
21.1442	-9.07717e-05
21.161	-0.000201716
21.1779	-0.000366737
21.1947	-0.0005422
21.2115	-0.000412652
21.2284	-0.000387837
21.2452	-0.000492235
21.262	-0.000596634
21.2789	-0.000948069
21.2957	-0.000922794
21.3126	-0.000833403
21.3294	-0.000789461
21.3462	-0.000745518
21.3631	-0.000647788
21.3799	-0.000629751
21.3967	-0.000611713
21.4136	-0.000539913
21.4304	-0.000187509
21.4472	-0.000172072
21.4641	-0.000172223
21.4809	-0.000172374
21.4977	-0.000298743
21.5146	-0.000182922
21.5314	-0.000134834
21.5482	-0.000214525
21.5651	-0.000294216
21.5819	-0.000260156
21.5987	-9.07849e-05
21.6156	-4.40193e-06
21.6324	-0.000164745
21.6492	-0.000325088
21.6661	-0.00015129
21.6829	-0.000192974
21.6998	-0.000234659
21.7166	-0.000449121
21.7334	-0.000325602
21.7503	-0.000329193
21.7671	-0.000332785
21.7839	-0.000335477
21.8008	-9.19207e-05
21.8176	-8.65845e-06
21.8344	0.000144086
21.8513	0.00017341
21.8681	0.000596669
21.8849	0.000550545
21.9018	0.000504422
21.9186	0.000376803
21.9354	0.000407801
21.9523	0.000394929
21.9691	0.000382057
21.9859	0.000259551
22.0028	0.000100349
22.0196	9.183e-05
22.0364	9.78118e-05
22.0533	0.000103794
22.0701	0.000110498
22.0869	5.23857e-05
22.1038	-5.72697e-06
22.1206	6.6878e-06
22.1375	2.60305e-06
22.1543	-1.48169e-06
22.1711	8.17258e-05
22.188	0.000124882
22.2048	0.000147032
22.2216	0.000169182
22.2385	0.000333584
22.2553	0.000324928
22.2721	0.000316273
22.289	0.000213376
22.3058	0.000291294
22.3226	0.000369212
22.3395	0.000494836
22.3563	0.000837836
22.3731	0.000814145
22.39	0.000790453
22.4068	0.000731251
22.4236	0.000742027
22.4405	0.000876938
22.4573	0.000863862
22.4741	0.000850786
22.491	0.00076098
22.5078	0.000491678
22.5246	0.000342197
22.5415	0.000289601
22.5583	0.000237005
22.5751	-0.000173924
22.592	-0.000291717
22.6088	9.27557e-05
22.6257	6.12066e-05
22.6425	2.96576e-05
22.6593	-9.01731e-05
22.6761	0.000174653
22.693	0.00019079
22.7098	0.000206927
22.7266	0.000549137
22.7435	0.000845499
22.7603	0.000963056
22.7772	0.000928312
22.794	0.000893568
22.8108	0.000888829
22.8277	0.000851334
22.8445	0.000604268
22.8613	0.000387084
22.8782	0.000191154
22.895	0.000225119
22.9118	0.000362457
22.9287	0.000525905
22.9455	0.000701816
22.9623	0.00071792
22.9792	0.000713764
22.996	0.000709608
23.0128	0.000685194
23.0297	0.000680514
23.0465	0.000675835
23.0633	0.000568747
23.0802	0.000912691
23.097	0.000845512
23.1138	0.000778333
23.1307	0.000632159
23.1475	0.000345502
23.1643	0.000668274
23.1812	0.000824924
23.198	0.000962352
23.2149	0.000976004
23.2317	0.000942374
23.2485	0.000908745
23.2654	0.00108
23.2822	0.00131
23.299	0.0014
23.3159	0.00138
23.3327	0.00137
23.3495	0.00148
23.3664	0.00146
23.3832	0.00145
23.4	0.00135
23.4169	0.0012
23.4337	0.00124
23.4505	0.00124
23.4674	0.00124
23.4842	0.000993168
23.501	0.00119
23.5179	0.00128
23.5347	0.00126
23.5515	0.00123
23.5684	0.00111
23.5852	0.000783503
23.602	0.000812664
23.6189	0.000987787
23.6357	0.00181
23.6526	0.00259
23.6694	0.00256
23.6862	0.00253
23.7031	0.00232
23.7199	0.00235
23.7367	0.00236
23.7536	0.00235
23.7704	0.00233
23.7872	0.00228
23.8041	0.00204
23.8209	0.00212
23.8377	0.00214
23.8546	0.00214
23.8714	0.00214
23.8882	0.00214
23.9051	0.00183
23.9219	0.00253
23.9387	0.00269
23.9556	0.00276
23.9724	0.00272
23.9892	0.00269
24.0061	0.00266
24.0229	0.00263
24.0398	0.00264
24.0566	0.00263
24.0734	0.00263
24.0903	0.00245
24.1071	0.0024
24.1239	0.00238
24.1408	0.00236
24.1576	0.00243
24.1744	0.00241
24.1913	0.0024
24.2081	0.00232
24.2249	0.00253
24.2418	0.00285
24.2586	0.00303
24.2754	0.00309
24.2923	0.00319
24.3091	0.0032
24.3259	0.00316
24.3428	0.00313
24.3596	0.00317
24.3764	0.00349
24.3933	0.00387
24.4101	0.00391
24.427	0.00393
24.4438	0.00395
24.4606	0.00413
24.4775	0.00425
24.4943	0.00429
24.5111	0.00433
24.528	0.0044
24.5448	0.00474
24.5616	0.00484
24.5785	0.00517
24.5953	0.0052
24.6121	0.00523
24.629	0.00545
24.6458	0.00572
24.6626	0.00614
24.6795	0.0061
24.6963	0.00606
24.7131	0.00591
24.73	0.00595
24.7468	0.00587
24.7636	0.0058
24.7805	0.00582
24.7973	0.00579
24.8141	0.00576
24.831	0.00568
24.8478	0.00598
24.8646	0.00636
24.8815	0.00655
24.8983	0.00681
24.9152	0.00725
24.932	0.00749
24.9488	0.00754
24.9657	0.00773
24.9825	0.00779
24.9993	0.00781
25.0161	0.00783
25.033	0.00811
25.0498	0.00826
25.0667	0.00839
25.0835	0.00849
25.1003	0.00863
25.1172	0.00914
25.134	0.0092
25.1508	0.00926
25.1677	0.00932
25.1845	0.00932
25.2013	0.00932
25.2182	0.00926
25.235	0.00925
25.2518	0.00965
25.2687	0.00994
25.2855	0.01047
25.3023	0.01098
25.3192	0.01121
25.336	0.0113
25.3529	0.01138
25.3697	0.0115
25.3865	0.01201
25.4033	0.0124
25.4202	0.0125
25.437	0.0126
25.4538	0.01275
25.4707	0.0128
25.4875	0.01282
25.5044	0.01285
25.5212	0.01319
25.538	0.01348
25.5549	0.01362
25.5717	0.01395
25.5885	0.01417
25.6054	0.01424
25.6222	0.01427
25.639	0.0143
25.6559	0.01462
25.6727	0.01481
25.6895	0.01509
25.7064	0.01533
25.7232	0.01537
25.74	0.01546
25.7569	0.01565
25.7737	0.01617
25.7905	0.01642
25.8074	0.01665
25.8242	0.01706
25.841	0.01752
25.8579	0.01802
25.8747	0.01838
25.8915	0.01887
25.9084	0.01917
25.9252	0.01926
25.9421	0.01984
25.9589	0.02026
25.9757	0.02069
25.9926	0.02069
26.0094	0.02155
26.0262	0.02171
26.0431	0.02188
26.0599	0.02207
26.0767	0.02253
26.0936	0.0233
26.1104	0.02336
26.1272	0.02334
26.1441	0.02332
26.1609	0.02374
26.1777	0.02437
26.1946	0.0248
26.2114	0.02518
26.2282	0.0255
26.2451	0.02611
26.2619	0.02649
26.2787	0.02675
26.2956	0.02722
26.3124	0.02774
26.3292	0.02828
26.3461	0.029
26.3629	0.03
26.3798	0.03049
26.3966	0.0307
26.4134	0.03135
26.4303	0.03234
26.4471	0.03297
26.4639	0.03325
26.4808	0.03386
26.4976	0.0344
26.5144	0.03489
26.5313	0.03586
26.5481	0.03687
26.5649	0.0374
26.5818	0.0381
26.5986	0.03889
26.6154	0.03962
26.6323	0.04031
26.6491	0.04081
26.6659	0.04158
26.6828	0.04245
26.6996	0.04339
26.7164	0.0444
26.7333	0.04498
26.7501	0.04568
26.767	0.04655
26.7838	0.04764
26.8006	0.0487
26.8175	0.04905
26.8343	0.04986
26.8511	0.05094
26.868	0.05163
26.8848	0.05277
26.9016	0.05418
26.9185	0.05522
26.9353	0.05635
26.9521	0.05731
26.969	0.05817
26.9858	0.05927
27.0026	0.06049
27.0195	0.06191
27.0363	0.06313
27.0531	0.06417
27.07	0.06496
27.0868	0.06592
27.1036	0.06755
27.1205	0.06899
27.1373	0.07049
27.1541	0.07238
27.171	0.07398
27.1878	0.07541
27.2047	0.07693
27.2215	0.07872
27.2383	0.08041
27.2552	0.08231
27.272	0.08434
27.2888	0.08629
27.3056	0.08817
27.3225	0.09028
27.3393	0.09307
27.3562	0.09551
27.373	0.09766
27.3898	0.10008
27.4067	0.10286
27.4235	0.10556
27.4403	0.10841
27.4572	0.11147
27.474	0.11446
27.4908	0.11755
27.5077	0.12087
27.5245	0.12427
27.5413	0.12755
27.5582	0.13096
27.575	0.13467
27.5918	0.13872
27.6087	0.14268
27.6255	0.14696
27.6424	0.15173
27.6592	0.15641
27.676	0.16092
27.6928	0.16566
27.7097	0.17045
27.7265	0.17536
27.7433	0.18052
27.7602	0.18591
27.777	0.19157
27.7939	0.1968
27.8107	0.20254
27.8275	0.20872
27.8444	0.21488
27.8612	0.22122
27.878	0.22778
27.8949	0.23457
27.9117	0.24107
27.9285	0.24777
27.9454	0.25503
27.9622	0.26249
27.979	0.26964
27.9959	0.27704
28.0127	0.28521
28.0295	0.29354
28.0464	0.30183
28.0632	0.31007
28.08	0.31868
28.0969	0.32723
28.1137	0.336
28.1305	0.34536
28.1474	0.35511
28.1642	0.36499
28.181	0.37495
28.1979	0.38538
28.2147	0.3956
28.2316	0.40577
28.2484	0.41624
28.2652	0.42691
28.2821	0.43799
28.2989	0.44916
28.3157	0.46058
28.3326	0.47244
28.3494	0.48452
28.3662	0.49614
28.3831	0.50759
28.3999	0.51985
28.4167	0.53216
28.4336	0.54405
28.4504	0.55581
28.4672	0.56785
28.4841	0.58015
28.5009	0.59266
28.5177	0.60485
28.5346	0.6167
28.5514	0.62918
28.5682	0.64107
28.5851	0.65266
28.6019	0.66448
28.6187	0.67612
28.6356	0.68783
28.6524	0.69931
28.6693	0.71087
28.6861	0.72261
28.7029	0.73378
28.7198	0.74442
28.7366	0.75526
28.7534	0.76663
28.7703	0.77781
28.7871	0.78864
28.8039	0.799
28.8208	0.80897
28.8376	0.81888
28.8544	0.82849
28.8713	0.83783
28.8881	0.84718
28.9049	0.85671
28.9218	0.86554
28.9386	0.87395
28.9554	0.88201
28.9723	0.88993
28.9891	0.89797
29.0059	0.90576
29.0228	0.91303
29.0396	0.91972
29.0565	0.92607
29.0733	0.93209
29.0901	0.93843
29.107	0.94484
29.1238	0.95035
29.1406	0.95549
29.1575	0.96042
29.1743	0.96489
29.1911	0.96907
29.208	0.97316
29.2248	0.97693
29.2416	0.98001
29.2585	0.98304
29.2753	0.98611
29.2921	0.98904
29.309	0.99134
29.3258	0.99313
29.3426	0.9951
29.3595	0.99686
29.3763	0.99805
29.3931	0.99904
29.41	0.99946
29.4268	0.99968
29.4436	0.99976
29.4605	0.99985
29.4773	0.99997
29.4942	1
29.511	0.99966
29.5278	0.99933
29.5447	0.99838
29.5615	0.99718
29.5783	0.99581
29.5952	0.9945
29.612	0.99344
29.6288	0.99233
29.6457	0.99007
29.6625	0.98728
29.6793	0.98504
29.6962	0.98292
29.713	0.98083
29.7298	0.97831
29.7467	0.97567
29.7635	0.97297
29.7803	0.96974
29.7972	0.96663
29.814	0.96358
29.8308	0.96023
29.8477	0.95664
29.8645	0.95326
29.8813	0.95042
29.8982	0.94693
29.915	0.94252
29.9319	0.93851
29.9487	0.93473
29.9655	0.93081
29.9824	0.92643
29.9992	0.92195
30.016	0.91783
30.0328	0.9136
30.0497	0.90862
30.0665	0.90382
30.0834	0.89925
30.1002	0.89475
30.117	0.89005
30.1339	0.88485
30.1507	0.88016
30.1675	0.87567
30.1844	0.87097
30.2012	0.86611
30.218	0.86098
30.2349	0.85613
30.2517	0.85128
30.2685	0.84615
30.2854	0.84148
30.3022	0.83628
30.319	0.83098
30.3359	0.82615
30.3527	0.82137
30.3695	0.81644
30.3864	0.81111
30.4032	0.80575
30.42	0.80059
30.4369	0.79523
30.4537	0.78986
30.4705	0.78496
30.4874	0.78001
30.5042	0.7748
30.5211	0.76978
30.5379	0.76452
30.5547	0.75905
30.5716	0.75403
30.5884	0.74923
30.6052	0.744
30.6221	0.73849
30.6389	0.73325
30.6557	0.72828
30.6726	0.72384
30.6894	0.71864
30.7062	0.71328
30.7231	0.70853
30.7399	0.70336
30.7567	0.69796
30.7736	0.69305
30.7904	0.68783
30.8072	0.68223
30.8241	0.67702
30.8409	0.67193
30.8577	0.66697
30.8746	0.66182
30.8914	0.65681
30.9082	0.65208
30.9251	0.64718
30.9419	0.64213
30.9587	0.63714
30.9756	0.63239
30.9924	0.6279
31.0093	0.62321
31.0261	0.61854
31.0429	0.61417
31.0598	0.60987
31.0766	0.60488
31.0934	0.59991
31.1103	0.59557
31.1271	0.59082
31.1439	0.58561
31.1608	0.58072
31.1776	0.57598
31.1944	0.57136
31.2113	0.56715
31.2281	0.56257
31.2449	0.55763
31.2618	0.55258
31.2786	0.54773
31.2954	0.54349
31.3123	0.53954
31.3291	0.53533
31.3459	0.53116
31.3628	0.52673
31.3796	0.52242
31.3965	0.5186
31.4133	0.51399
31.4301	0.50925
31.447	0.50472
31.4638	0.50026
31.4806	0.4961
31.4975	0.49193
31.5143	0.48795
31.5311	0.48384
31.548	0.47962
31.5648	0.47556
31.5816	0.47139
31.5985	0.46745
31.6153	0.46348
31.6321	0.45986
31.649	0.45586
31.6658	0.45151
31.6826	0.44789
31.6995	0.44426
31.7163	0.44046
31.7331	0.43672
31.75	0.43315
31.7668	0.42945
31.7837	0.4257
31.8005	0.42195
31.8173	0.41812
31.8342	0.41453
31.851	0.41102
31.8678	0.40746
31.8847	0.40403
31.9015	0.40081
31.9183	0.39728
31.9352	0.39361
31.952	0.39023
31.9688	0.38675
31.9857	0.38333
32.0025	0.3795
32.0193	0.37591
32.0362	0.37276
32.053	0.37003
32.0698	0.3671
32.0867	0.36394
32.1035	0.36098
32.1203	0.35719
32.1372	0.35326
32.154	0.34992
32.1708	0.34682
32.1877	0.34409
32.2045	0.34115
32.2214	0.33821
32.2382	0.33567
32.255	0.33305
32.2719	0.33007
32.2887	0.32716
32.3055	0.32458
32.3224	0.32187
32.3392	0.31904
32.356	0.31597
32.3729	0.31313
32.3897	0.31019
32.4065	0.30682
32.4234	0.30386
32.4402	0.30133
32.457	0.29862
32.4739	0.29601
32.4907	0.29357
32.5075	0.29079
32.5244	0.28767
32.5412	0.28457
32.558	0.28194
32.5749	0.27923
32.5917	0.27664
32.6085	0.27488
32.6254	0.27322
32.6422	0.27079
32.659	0.26858
32.6759	0.26635
32.6927	0.26382
32.7096	0.26166
32.7264	0.2598
32.7432	0.25758
32.76	0.25485
32.7769	0.25252
32.7937	0.24964
32.8106	0.24695
32.8274	0.24499
32.8442	0.24296
32.8611	0.24072
32.8779	0.23871
32.8947	0.23659
32.9116	0.23424
32.9284	0.23228
32.9452	0.23044
32.9621	0.22836
32.9789	0.22612
32.9957	0.22395
33.0126	0.22212
33.0294	0.22015
33.0462	0.21804
33.0631	0.21596
33.0799	0.21419
33.0967	0.21223
33.1136	0.21007
33.1304	0.20835
33.1472	0.20643
33.1641	0.20486
33.1809	0.2031
33.1977	0.20118
33.2146	0.19951
33.2314	0.19786
33.2482	0.19632
33.2651	0.1949
33.2819	0.19379
33.2988	0.19246
33.3156	0.19052
33.3324	0.18886
33.3493	0.1874
33.3661	0.18575
33.3829	0.1846
33.3998	0.18302
33.4166	0.18113
33.4334	0.17956
33.4503	0.17803
33.4671	0.17651
33.4839	0.17487
33.5008	0.17316
33.5176	0.17164
33.5344	0.17029
33.5513	0.1688
33.5681	0.16751
33.5849	0.16611
33.6018	0.16467
[truncated: 506 more rows]

## Sheet: S1 Fig F
Aggregation Assays
	INY15A,F185H + 42 uM GSK 1264		INF185H + 8 uM GSK002		INY15A,F185H + 42 uM GSK 002
Time (sec)	Absorbance 405 nm	Time (sec)	Absorbance 405 nm	Time (sec)	Absorbance 405 nm
1.00953	0.00722316	2.16373	0.0269464	1.14134	0.0186122
16.7762	0.00945998	15.1043	0.025014	17.8564	0.0227943
32.5846	0.0153079	32.7357	0.0283636	30.932	0.0325286
51.3894	0.0400476	47.7178	0.042822	51.3862	0.0397698
66.2591	0.0447836	65.5775	0.0658941	65.2785	0.0400604
81.1094	0.0478529	81.3248	0.0664642	81.9518	0.0406314
97.7955	0.049535	98.8919	0.0642582	97.6991	0.0412016
113.546	0.0503829	114.646	0.0653839	114.376	0.0420503
130.226	0.0515095	131.296	0.0640105	129.187	0.0417863
146.906	0.052636	146.108	0.0637464	145.857	0.0420795
161.73	0.0534831	162.791	0.0651507	160.676	0.042371
179.323	0.0534994	178.522	0.064332	179.201	0.0429437
194.151	0.0546242	194.27	0.0649021	194.938	0.0426805
209.866	0.0524165	210.001	0.0640833	211.612	0.0432515
225.62	0.0535422	227.594	0.0640996	222.736	0.0443729
242.283	0.0532799	242.409	0.0641133	242.168	0.0432798
258.95	0.0532953	259.076	0.0641288	257.944	0.0463499
273.759	0.0527535	274.804	0.0630322	273.669	0.0449756
290.435	0.0536023	290.557	0.0641579	291.258	0.0447141
306.176	0.0536168	308.15	0.0641742	305.157	0.0455603
322.843	0.0536323	322.033	0.0636315	320.882	0.044186

[truncated: 4 more sheets: S3 Fig B, S3 Fig C, S3 Fig D, S5 Fig A]
